# Supplementary material for: Metabolic radiogenomics in lung cancer: associations between FDG PET image features and oncogenic signaling pathway alterations
Source: Sci Rep. 2020 Aug 6;10:13231. doi: 10.1038/s41598-020-70168-x (PMC7411040; doi:10.1038/s41598-020-70168-x)
Supplement: Supplementary file 2 — Supplementary data 1 [file 41598_2020_70168_MOESM2_ESM.xlsx]

## Sheet: Sheet1
Matrix	Texture Feature Name
Gray level co-occurrence matrix	Second Angular Moment
(GLCM)	Contrast
	Entropy
	Homogeneity
	Dissimilarity
	Inverse difference moment
	Normalized Second Angular Moment
	Normalized Contrast*
	Normalized Entropy*
	Normalized Homogeneity*
	Normalized Dissimilarity*
	Normalized Inverse difference moment*
	Correlation*
Gray level run-length matrix	Short run emphasis*
(GLRM)	Long run emphasis
	Intensity variability
	Run-length variability
	Run percentage
	Low-intensity run emphasis
	High-intensity run emphasis
	Low-intensity short-run emphasis
	High-intensity short-run emphasis
	Low-intensity long-run emphasis
	High-intensity long-run emphasis
Gray level neighborhood intensity-difference matrix	Coarseness
(GLNIDM)	Contrast
	Busyness
	Complexity
	Strength
Gray level size zone matrix	Short-zone emphasis*
(GLSZM)	Large-zone emphasis
	Intensity variability
	Size-zone variability
	Zone percentage
	Low-intensity zone emphasis
	High-intensity zone emphasis
	Low-intensity short-zone emphasis
	High-intensity short-zone emphasis
	Low-intensity large-zone emphasis
	High-intensity large-zone emphasis
SUV statistics	Minimum SUV
	Maximum SUV*
	Mean SUV
	SUV Variance
	SUV SD*
	SUV Skewness
	SUV Kurtosis
	SUV bias-corrected Skewness
	SUV bias-corrected Kurtosis*
	Total legion glycolysis
	Metabolic tumor volume
	Entropy*
	SULpeak*
	Surface area*
	Asphericity
	Surface mean SUV
	Surface total SUV
	Surface SUV entropy*
	Surface SUV variance
	Surface SUV SD*
	Surface SUV NSR
	SUVmean_prod_asphericity
	SUVmax_prod_asphericity
	Entropy_prod_asphericity
	SULpeak_prod_asphericity
	SUVmean_prod_surface_area
	SUVmax_prod_surface_area*
	Entropy_prod_surface_area*
	SULpeak_prod_surface_area*
Texture spectrum	Max spectrum
(TS)	Black-white symmetry
Texture feature coding	Coarseness
(TFC)	Mean convergence*
	Variance
Texture feature coding co-occurrence matrix	Second angular moment*
(TFCCM)	Contrast*
	Entropy*
	Intensity*
	Inverse difference moment*
	Code Entropy*
	Code Similarity
Neighboring gray level dependence	Small number emphasis*
(NGLD)	Large number emphasis
	Number nonuniformity
	Second moment
	Entropy
*; Robust features which have shown to be less affected by segmentation methods
