# Supplementary material for: Metabolic radiogenomics in lung cancer: associations between FDG PET image features and oncogenic signaling pathway alterations
Source: Sci Rep. 2020 Aug 6;10:13231. doi: 10.1038/s41598-020-70168-x (PMC7411040; doi:10.1038/s41598-020-70168-x)
Supplement: Supplementary file 3 — Supplementary data 2 [file 41598_2020_70168_MOESM3_ESM.xlsx]

## Sheet: List of target genes
Supplementary Data 2-1. List of target genes.
Genes	Panel version 1			Panel version 2
	SNV/Indel/CNV	Fusion	Promoter	SNV/Indel/CNV	Fusion	Promoter
ABL1	O	X	X	O	O	X
ABL2	X	X	X	O	X	X
ACVR1B	X	X	X	O	X	X
AKT1	O	X	X	O	X	X
AKT2	O	X	X	O	X	X
AKT3	O	X	X	O	X	X
ALK	O	O	X	O	O	X
ALOX12B	X	X	X	O	X	X
APC	O	X	X	O	X	X
APCDD1	X	X	X	O	X	X
APOBEC3A	X	X	X	O	X	X
APOBEC3B	X	X	X	O	X	X
AR	X	X	X	O	X	X
ARAF	X	X	X	O	X	X
ARFRP1	X	X	X	O	X	X
ARID1A	O	X	X	O	X	X
ARID1B	O	X	X	O	X	X
ARID2	O	X	X	O	X	X
ASXL1	X	X	X	O	X	X
ATM	O	X	X	O	X	X
ATR	X	X	X	O	X	X
ATRX	O	X	X	O	X	X
AURKA	O	X	X	O	X	X
AURKB	O	X	X	O	X	X
AXIN1	X	X	X	O	X	X
AXL	X	X	X	O	X	X
B2M	X	X	X	O	X	X
BACH1	X	X	X	O	X	X
BAP1	X	X	X	O	X	X
BARD1	X	X	X	O	X	X
BCL2	O	X	X	O	O	X
BCL2A1	X	X	X	O	X	X
BCL2L1	X	X	X	O	X	X
BCL2L2	X	X	X	O	X	X
BCL6	X	X	X	O	X	X
BCOR	X	X	X	O	X	X
BCORL1	X	X	X	O	X	X
BCR	X	X	X	O	O	X
BLM	X	X	X	O	X	X
BRAF	O	X	X	O	O	X
BRCA1	O	X	X	O	X	X
BRCA2	O	X	X	O	X	X
BRD2	X	X	X	O	X	X
BRD3	X	X	X	O	X	X
BRD4	X	X	X	O	X	X
BRIP1	X	X	X	O	X	X
BTG1	X	X	X	O	X	X
BTK	X	X	X	O	X	X
C11ORF30	X	X	X	O	X	X
C15ORF55	X	X	X	O	X	X
CARD11	X	X	X	O	X	X
CASP8	X	X	X	O	X	X
CBFB	X	X	X	O	X	X
CBL	X	X	X	O	X	X
CCND1	X	X	X	O	X	X
CCND2	X	X	X	O	X	X
CCND3	X	X	X	O	X	X
CCNE1	X	X	X	O	X	X
CD79A	X	X	X	O	X	X
CD79B	X	X	X	O	X	X
CDC42	X	X	X	O	X	X
CDC73	X	X	X	O	X	X
CDH1	O	X	X	O	X	X
CDH2	X	X	X	O	X	X
CDH20	X	X	X	O	X	X
CDH5	X	X	X	O	X	X
CDK12	X	X	X	O	X	X
CDK4	O	X	X	O	X	X
CDK6	O	X	X	O	X	X
CDK8	X	X	X	O	X	X
CDKN1B	X	X	X	O	X	X
CDKN2A	O	X	X	O	X	X
CDKN2B	X	X	X	O	X	X
CDKN2C	X	X	X	O	X	X
CDX2	X	X	X	O	X	X
CEBPA	X	X	X	O	X	X
CHD1	X	X	X	O	X	X
CHD2	X	X	X	O	X	X
CHD4	X	X	X	O	X	X
CHEK1	X	X	X	O	X	X
CHEK2	X	X	X	O	X	X
CHUK	X	X	X	O	X	X
CIC	X	X	X	O	X	X
CRBN	X	X	X	O	X	X
CREBBP	X	X	X	O	X	X
CRKL	X	X	X	O	X	X
CRLF2	X	X	X	O	X	X
CSF1R	O	X	X	O	X	X
CTCF	X	X	X	O	X	X
CTNNA1	X	X	X	O	X	X
CTNNB1	O	X	X	O	X	X
CUL4A	X	X	X	O	X	X
CUL4B	X	X	X	O	X	X
CYLD	X	X	X	O	X	X
CYP17A1	X	X	X	O	X	X
DAXX	X	X	X	O	X	X
DDR2	O	X	X	O	X	X
DIS3	X	X	X	O	X	X
DNMT1	X	X	X	O	X	X
DNMT3A	X	X	X	O	X	X
DOCK2	X	X	X	O	X	X
DOT1L	X	X	X	O	X	X
EGFR	O	X	X	O	O	X
ELMO1	X	X	X	O	X	X
EP300	X	X	X	O	X	X
EPHA3	X	X	X	O	X	X
EPHA5	X	X	X	O	X	X
EPHA6	X	X	X	O	X	X
EPHA7	X	X	X	O	X	X
EPHB1	X	X	X	O	X	X
EPHB4	O	X	X	O	X	X
EPHB6	X	X	X	O	X	X
ERBB2	O	X	X	O	X	X
ERBB3	O	X	X	O	X	X
ERBB4	O	X	X	O	X	X
ERCC2	X	X	X	O	X	X
ERG	X	X	X	O	X	X
ESR1	X	X	X	O	X	X
ETV1	X	X	X	O	O	X
ETV4	X	X	X	O	O	X
ETV5	X	X	X	O	O	X
ETV6	X	X	X	O	O	X
EWSR1	X	O	X	O	O	X
EYA2	X	X	X	O	X	X
EZH2	O	X	X	O	X	X
FAM123B	X	X	X	O	X	X
FAM46C	X	X	X	O	X	X
FANCA	X	X	X	O	X	X
FANCC	X	X	X	O	X	X
FANCD2	X	X	X	O	X	X
FANCE	X	X	X	O	X	X
FANCF	X	X	X	O	X	X
FANCG	X	X	X	O	X	X
FANCI	X	X	X	O	X	X
FANCL	X	X	X	O	X	X
FANCM	X	X	X	O	X	X
FAT3	X	X	X	O	X	X
FBXW7	O	X	X	O	X	X
FGF10	X	X	X	O	X	X
FGF12	X	X	X	O	X	X
FGF14	X	X	X	O	X	X
FGF19	X	X	X	O	X	X
FGF23	X	X	X	O	X	X
FGF3	X	X	X	O	X	X
FGF4	X	X	X	O	X	X
FGF6	X	X	X	O	X	X
FGF7	X	X	X	O	X	X
FGFR1	O	X	X	O	O	X
FGFR2	O	X	X	O	X	X
FGFR3	O	X	X	O	O	X
FGFR4	X	X	X	O	X	X
FLT1	X	X	X	O	X	X
FLT3	O	X	X	O	X	X
FLT4	X	X	X	O	X	X
FOXA1	X	X	X	O	X	X
FOXL2	X	X	X	O	X	X
FUBP1	X	X	X	O	X	X
GATA1	X	X	X	O	X	X
GATA2	X	X	X	O	X	X
GATA3	X	X	X	O	X	X
GID4	X	X	X	O	X	X
GNA11	O	X	X	O	X	X
GNA13	X	X	X	O	X	X
GNAQ	O	X	X	O	X	X
GNAS	O	X	X	O	X	X
GPR124	X	X	X	O	X	X
GRIN2A	X	X	X	O	X	X
GSK3B	X	X	X	O	X	X
GUCY1A2	X	X	X	O	X	X
H3F3A	X	X	X	O	X	X
HGF	X	X	X	O	X	X
HIST1H3B	X	X	X	O	X	X
HLA-A	X	X	X	O	X	X
HNF1A	O	X	X	O	X	X
HOXA3	X	X	X	O	X	X
HRAS	O	X	X	O	X	X
HSP90AA1	X	X	X	O	X	X
IDH1	O	X	X	O	X	X
IDH2	O	X	X	O	X	X
IGF1	X	X	X	O	X	X
IGF1R	O	X	X	O	X	X
IGF2R	X	X	X	O	X	X
IKBKE	X	X	X	O	X	X
IKZF1	X	X	X	O	X	X
IL7R	X	X	X	O	X	X
INHBA	X	X	X	O	X	X
INPP4B	X	X	X	O	X	X
INSR	X	X	X	O	X	X
IRF4	X	X	X	O	X	X
IRS2	X	X	X	O	X	X
ITK	O	X	X	O	X	X
JAK1	O	X	X	O	X	X
JAK2	O	X	X	O	X	X
JAK3	O	X	X	O	X	X
JUN	X	X	X	O	X	X
KAT6A	X	X	X	O	X	X
KDM5A	X	X	X	O	X	X
KDM5C	X	X	X	O	X	X
KDM6A	X	X	X	O	X	X
KDR	O	X	X	O	X	X
KEAP1	X	X	X	O	X	X
KIT	O	X	X	O	X	X
KLF4	X	X	X	O	X	X
KLHL6	X	X	X	O	X	X
KMT2A	X	X	X	O	O	X
KRAS	O	X	X	O	X	X
LMO1	X	X	X	O	X	X
LRP1B	X	X	X	O	X	X
LRP6	X	X	X	O	X	X
LTK	X	X	X	O	X	X
MAML1	X	X	X	O	X	X
MAP2K1	X	X	X	O	X	X
MAP2K2	X	X	X	O	X	X
MAP2K4	X	X	X	O	X	X
MAP3K1	X	X	X	O	X	X
MAP3K13	X	X	X	O	X	X
MCL1	X	X	X	O	X	X
MDM2	O	X	X	O	X	X
MDM4	X	X	X	O	X	X
MED12	X	X	X	O	X	X
MEF2B	X	X	X	O	X	X
MEN1	X	X	X	O	X	X
MET	O	X	X	O	X	X
MITF	X	X	X	O	X	X
MLH1	O	X	X	O	X	X
MLL	X	X	X	O	X	X
MLL2	X	X	X	O	X	X
MLL3	X	X	X	O	X	X
MPL	O	X	X	O	X	X
MRE11A	X	X	X	O	X	X
MSH2	X	X	X	O	X	X
MSH6	X	X	X	O	X	X
MTOR	O	X	X	O	X	X
MUTYH	X	X	X	O	X	X
MYC	X	X	X	O	O	X
MYCL1	X	X	X	O	X	X
MYCN	X	X	X	O	X	X
MYD88	X	X	X	O	X	X
NCOA3	X	X	X	O	X	X
NCOR1	X	X	X	O	X	X
NF1	O	X	X	O	X	X
NF2	X	X	X	O	X	X
NFE2L2	X	X	X	O	X	X
NFKBIA	X	X	X	O	X	X
NKX2-1	X	X	X	O	X	X
NKX3-1	X	X	X	O	X	X
NOTCH1	O	X	X	O	X	X
NOTCH2	X	X	X	O	X	X
NOTCH3	X	X	X	O	X	X
NOTCH4	X	X	X	O	X	X
NPM1	O	X	X	O	X	X
NRAS	O	X	X	O	X	X
NSD1	X	X	X	O	X	X
NTRK1	O	X	X	O	O	X
NTRK2	X	X	X	O	X	X
NTRK3	X	X	X	O	X	X
NUP93	X	X	X	O	X	X
PAK3	X	X	X	O	X	X
PAK7	X	X	X	O	X	X
PALB2	X	X	X	O	X	X
PARP1	X	X	X	O	X	X
PARP2	X	X	X	O	X	X
PARP3	X	X	X	O	X	X
PARP4	X	X	X	O	X	X
PAX5	X	X	X	O	X	X
PBRM1	X	X	X	O	X	X
PDGFRA	O	X	X	O	O	X
PDGFRB	O	X	X	O	X	X
PDK1	X	X	X	O	X	X
PGR	X	X	X	O	X	X
PHF6	X	X	X	O	X	X
PHLPP2	X	X	X	O	X	X
PIK3C3	X	X	X	O	X	X
PIK3CA	O	X	X	O	X	X
PIK3CG	X	X	X	O	X	X
PIK3R1	O	X	X	O	X	X
PIK3R2	X	X	X	O	X	X
PKHD1	X	X	X	O	X	X
PLCG1	X	X	X	O	X	X
PMS2	X	X	X	O	X	X
PNRC1	X	X	X	O	X	X
PPP2R1A	X	X	X	O	X	X
PRDM1	X	X	X	O	X	X
PRKAR1A	X	X	X	O	X	X
PRKDC	X	X	X	O	X	X
PRPF40B	X	X	X	O	X	X
PRSS8	X	X	X	O	X	X
PTCH1	O	X	X	O	X	X
PTCH2	O	X	X	O	X	X
PTEN	O	X	X	O	X	X
PTPN11	O	X	X	O	X	X
PTPRD	X	X	X	O	X	X
RAB35	X	X	X	O	X	X
RAC1	X	X	X	O	X	X
RAC2	X	X	X	O	X	X
RAD50	X	X	X	O	X	X
RAD51	X	X	X	O	X	X
RAD51B	X	X	X	O	X	X
RAD51C	X	X	X	O	X	X
RAD51D	X	X	X	O	X	X
RAD52	X	X	X	O	X	X
RAD54L	X	X	X	O	X	X
RAF1	X	X	X	O	O	X
RARA	X	X	X	O	O	X
RB1	O	X	X	O	X	X
REL	X	X	X	O	X	X
RET	O	O	X	O	O	X
RICTOR	X	X	X	O	X	X
RNF43	X	X	X	O	X	X
ROBO1	X	X	X	O	X	X
ROBO2	X	X	X	O	X	X
ROS1	O	O	X	O	O	X
RPA1	X	X	X	O	X	X
RPTOR	X	X	X	O	X	X
RUNX1	X	X	X	O	X	X
RUNX1T1	X	X	X	O	X	X
SEMA3A	X	X	X	O	X	X
SEMA3E	X	X	X	O	X	X
SETBP1	X	X	X	O	X	X
SETD2	X	X	X	O	X	X
SF3A1	X	X	X	O	X	X
SF3B1	X	X	X	O	X	X
SFRS7	X	X	X	O	X	X
SH2B3	X	X	X	O	X	X
SKP2	X	X	X	O	X	X
SLIT2	X	X	X	O	X	X
SMAD2	X	X	X	O	X	X
SMAD3	X	X	X	O	X	X
SMAD4	O	X	X	O	X	X
SMARCA1	X	X	X	O	X	X
SMARCA4	X	X	X	O	X	X
SMARCB1	O	X	X	O	X	X
SMARCD1	X	X	X	O	X	X
SMO	O	X	X	O	X	X
SOCS1	X	X	X	O	X	X
SOX10	X	X	X	O	X	X
SOX2	X	X	X	O	X	X
SOX9	X	X	X	O	X	X
SPEN	X	X	X	O	X	X
SPOP	X	X	X	O	X	X
SRC	O	X	X	O	X	X
SRSF1	X	X	X	O	X	X
SRSF2	X	X	X	O	X	X
STAG2	X	X	X	O	X	X
STAT3	X	X	X	O	X	X
STAT4	X	X	X	O	X	X
STK11	O	X	X	O	X	X
SUFU	X	X	X	O	X	X
SYK	O	X	X	O	X	X
TBX22	X	X	X	O	X	X
TBX3	X	X	X	O	X	X
TET2	X	X	X	O	X	X
TERT	X	X	O	X	X	O
TGFBR2	X	X	X	O	X	X
TIPARP	X	X	X	O	X	X
TMPRSS2	X	O	X	O	O	X
TNFAIP3	X	X	X	O	X	X
TNFRSF14	X	X	X	O	X	X
TNKS	X	X	X	O	X	X
TNKS2	X	X	X	O	X	X
TOP1	O	X	X	O	X	X
TP53	O	X	X	O	X	X
TRAF7	X	X	X	O	X	X
TRRAP	X	X	X	O	X	X
TSC1	X	X	X	O	X	X
TSC2	X	X	X	O	X	X
TSHR	X	X	X	O	X	X
U2AF1	X	X	X	O	X	X
U2AF2	X	X	X	O	X	X
USP9X	X	X	X	O	X	X
VHL	O	X	X	O	X	X
WHSC1L1	X	X	X	O	X	X
WISP3	X	X	X	O	X	X
WT1	X	X	X	O	X	X
WWP1	X	X	X	O	X	X
XBP1	X	X	X	O	X	X
XPO1	X	X	X	O	X	X
XRCC3	X	X	X	O	X	X
ZNF217	X	X	X	O	X	X
ZNF703	X	X	X	O	X	X
ZRSR2	X	X	X	O	X	X

## Sheet: Pathways
Supplementary Data 2-2. Target genes and pathways.
CancerScan version1		Cancerscan version2
Pathways		Pathways
cell cycle	CDK4	cell cycle	CCND1
	CDK6		CCND2
	CDKN2A		CCND3
	RB1		CCNE1
NOTCH	FBXW7		CDK4
	NOTCH1		CDK6
PI3K	AKT1		CDKN1B
	AKT2		CDKN2A
	AKT3		CDKN2B
	MTOR		CDKN2C
	PIK3CA		RB1
	PIK3R1	hippo	FAT3
	PTEN		NF2
	STK11	myc	MYC
RTK-RAS	JAK2		MYCN
TGF-beta	SMAD4	NOTCH	CREBBP
TP53	ATM		EP300
	MDM2		FBXW7
	TP53		KDM5A
WNT	APC		MAML1
	CTNNB1		NCOR1
			NOTCH1
			NOTCH2
			NOTCH3
			NOTCH4
			SPEN
		NRF2	KEAP1
			NFE2L2
		PI3K	AKT1
			AKT2
			AKT3
			INPP4B
			MTOR
			PDK1
			PIK3CA
			PIK3R1
			PIK3R2
			PPP2R1A
			PTEN
			RICTOR
			RPTOR
			STK11
			TSC1
			TSC2
		RTK-RAS	IRS2
			JAK2
		TGF-beta	ACVR1B
			SMAD2
			SMAD3
			SMAD4
			TGFBR2
		TP53	ATM
			CHEK2
			MDM2
			MDM4
			TP53
		WNT	APC
			AXIN1
			CHD4
			CTNNB1
			GSK3B
			LRP6
			RNF43
