# Supplementary material for: Metabolic radiogenomics in lung cancer: associations between FDG PET image features and oncogenic signaling pathway alterations
Source: Sci Rep. 2020 Aug 6;10:13231. doi: 10.1038/s41598-020-70168-x (PMC7411040; doi:10.1038/s41598-020-70168-x)
Supplement: Supplementary file 4 — Supplementary data 3 [file 41598_2020_70168_MOESM4_ESM.xlsx]

## Sheet: ADC
	T_GLRM_Short.run.emphasis	T_GLSZM_Short.zone.emphasis	T_GLCM_Normalized_Contrast	T_GLCM_Normalized_Entropy	T_GLCM_Normalized_Homogeneity	T_GLCM_Normalized_Dissimilarity	T_GLCM_Normalized_nverse.difference.moment	T_GLCM_Normalized_Correlation	T_TFC_Mean.convergence	T_TFCCM_Second.angular.moment	T_TFCCM_Contrast	T_TFCCM_Entropy	T_TFCCM_Intensity	T_TFCCM_Inverse.difference.moment	T_TFCCM_Code.Entropy	T_NGLD_Small.number.emphasis	Maximum.SUV	SUV.SD	SUV.bias.corrected.Kurtosis	Entropy	SULpeak	Surface.area	Surface.SUV.entropy.1	Surface.SUV.SD.1	SUVmax_prod_surface_area	Entropy_prod_surface_area	SULpeak_prod_surface_area
APC_MUT	0.786741	0.947946	0.717522	0.962603	0.88574	0.7778	0.889254	0.975203	0.273328	0.691834	0.225946	0.131514	0.97108	0.00209322	0.131514	0.860789	0.881806	0.789839	0.986386	0.994393	0.807801	0.920655	0.974872	0.784881	0.926519	0.955791	0.928707
ARID1A_MUT	0.865088	0.947946	0.968741	0.480399	0.88574	0.965784	0.904917	0.917152	0.821861	0.988397	0.944208	0.916934	0.968896	0.999671	0.916934	0.860789	0.973175	0.998035	0.986386	0.981642	0.958326	0.949264	0.974872	0.96977	0.926519	0.955791	0.831726
ARID1B_MUT	0.902311	0.947946	0.966069	0.962603	0.774838	0.996937	0.852236	0.955909	0.919928	0.988397	0.976414	0.962098	0.968896	0.903944	0.962098	0.989244	0.881806	0.789839	0.986386	0.994393	0.849077	0.993771	0.997933	0.877739	0.92623	0.990287	0.831726
ASXL1_MUT	0.177322	0.000487138	6.44181e-06	0.858298	0.480417	7.18894e-07	0.5981	0.0323436	0.766854	8.95369e-05	0.837775	0.442888	0.650747	0.0669195	0.442888	0.000497254	0.973175	0.982052	0.986386	0.922707	0.505394	0.949264	0.0167631	0.893466	0.92623	0.955791	NA
ATM_MUT	0.177322	0.0739193	0.293366	0.962603	0.658549	0.273817	0.678103	0.884052	0.273328	0.502639	0.225946	0.257827	0.22628	0.246679	0.257827	0.591014	0.929912	0.982052	0.986386	0.994393	0.958326	0.993771	0.974872	0.893466	0.94046	0.990287	0.831726
BACH1_MUT	0.813376	0.947946	0.909767	0.962603	0.959572	0.965784	0.915424	0.955909	0.919928	0.988397	0.976736	0.945799	0.994031	0.999671	0.945799	0.91428	7.64743e-07	0.553598	0.986386	0.994393	NA	0.993771	0.974872	0.407922	0.41933	0.990287	NA
BAP1_MUT	0.813376	0.824722	0.621685	0.0293536	0.658549	0.605853	0.610963	0.912806	0.889541	0.988397	0.881824	0.941187	0.650747	0.999671	0.941187	0.860789	0.167451	0.264581	0.986386	2.73473e-05	0.0801245	0.597729	0.974872	0.893466	0.618305	0.65555	0.831726
BCR_MUT	0.355643	0.824722	0.717522	0.962603	0.88574	0.73997	0.889254	0.975203	0.81243	0.691834	0.837775	0.532673	0.994031	0.787869	0.532673	0.828975	0.464339	0.787603	0.992901	0.994393	0.505394	0.920655	0.974872	0.788025	0.618305	0.955791	0.947457
BLM_MUT	0.0196423	0.947946	0.0931796	0.0251417	0.704493	0.00994625	0.79194	0.912806	0.810801	0.988397	0.881824	0.913373	0.650747	0.999671	0.913373	0.860789	0.929912	0.982052	0.986386	0.419059	NA	0.993771	0.908576	0.893466	0.92623	0.999472	NA
BRCA1_MUT	0.924171	0.947946	0.966069	0.852229	0.996553	0.965784	0.943431	0.975203	0.965392	0.988397	0.954108	0.989161	0.968896	0.999671	0.989161	0.989244	0.973175	0.982052	0.986386	0.994393	0.958326	0.993771	0.974872	0.893466	0.993027	0.990287	0.831726
BRCA2_MUT	0.813376	0.947946	0.33547	0.962603	0.775101	0.692703	0.915424	0.975203	0.810801	0.988397	0.881824	0.977706	0.745278	0.999671	0.977706	0.854066	0.86511	0.789839	0.986386	0.981642	0.807801	0.993771	0.974872	0.785738	0.92623	0.990287	0.831726
BRD2_MUT	0.902311	0.947946	0.966069	0.962603	0.937171	0.965784	0.915424	0.975203	0.913124	0.988397	0.881824	0.945799	0.968896	0.999671	0.945799	0.896881	0.538511	0.350329	0.986386	0.994393	0.140118	0.993771	0.974872	0.833988	0.931241	0.990287	NA
BRIP1_MUT	0.786741	0.977351	0.909767	0.858298	0.88574	0.965784	0.852236	0.926949	0.913124	0.988397	0.891399	0.955251	0.968896	0.999671	0.955251	0.860789	0.995602	0.982052	0.986386	0.937724	0.748089	0.993771	0.636127	0.96977	0.931241	0.978795	0.831726
CDH2_MUT	0.343015	0.880952	0.212925	0.962603	0.774838	0.225542	0.851924	0.955909	0.346625	0.988397	0.225946	0.804465	0.751818	0.999671	0.804465	0.828975	0.973175	0.982052	0.986386	0.922707	0.958326	0.920655	0.974872	0.96977	0.944399	0.955791	NA
CDH5_MUT	0.953804	0.947946	0.966069	0.962603	0.88574	0.965784	0.889254	0.975203	0.916116	0.988397	0.881824	0.945799	0.97108	0.999671	0.945799	0.860789	0.696914	0.789839	0.986386	0.534161	0.103249	0.993771	0.974872	0.877739	0.926519	0.990287	NA
CDKN2A_MUT	0.32396	0.947946	0.623132	0.962603	0.368078	0.605853	0.5981	0.975203	0.919928	0.691834	0.881824	0.62187	0.968896	2.5523e-07	0.62187	0.860789	0.973175	0.982052	0.986386	0.981642	NA	0.920655	0.974872	0.914408	0.94046	0.955791	NA
CHD1_MUT	0.970698	0.977351	0.966069	0.962603	0.910765	0.965784	0.904917	0.975203	0.928714	0.988397	0.976414	0.989161	0.968896	0.999671	0.989161	0.896881	0.881806	0.350329	1.90074e-08	0.000396474	0.505394	0.954922	0.974872	0.018996	0.92623	0.978795	NA
CHD2_MUT	0.94854	0.978623	0.993064	0.0251417	0.980674	0.982453	0.999402	0.926949	0.928714	0.988397	0.976414	0.945799	0.968896	0.999671	0.945799	0.952794	0.941587	0.982052	0.986386	0.994393	0.958326	0.993771	0.974872	0.893466	0.931241	0.990287	NA
CIC_MUT	0.886302	0.977351	0.966069	0.792337	0.947494	0.996937	0.915424	0.975203	0.919928	0.988397	0.976414	0.945799	0.968896	0.999671	0.945799	0.896881	0.825146	0.789839	0.986386	0.922707	NA	0.954922	0.974872	0.784881	0.92623	0.955791	NA
CREBBP_MUT	0.325099	0.947946	0.462322	0.852229	0.774838	0.293611	0.889254	0.975203	0.913124	0.988397	0.997736	0.945799	0.968896	0.999671	0.945799	0.933904	0.91527	0.982052	0.986386	0.994393	0.807801	0.989451	0.636127	0.893466	0.814849	0.990287	0.831726
DAXX_MUT	0.786741	0.977351	0.623132	0.60279	0.859771	0.7778	0.889254	0.975203	0.913124	0.691834	0.881824	0.865471	0.97108	0.0255986	0.865471	0.860789	0.941587	0.982052	0.986386	0.450614	NA	0.920655	0.974872	0.893466	0.92623	0.955791	NA
DNMT3A_MUT	0.776606	0.947946	0.33547	0.962603	0.910765	0.561867	0.915424	0.975203	0.913124	0.988397	0.881824	0.820104	0.997058	0.999671	0.820104	0.866687	0.91527	0.982052	0.986386	0.981642	NA	0.0597456	0.974872	0.893466	0.726869	0.0627257	0.831726
DOCK2_MUT	0.497797	0.824722	0.465502	0.962603	0.88574	0.605853	0.889254	0.9244	0.81243	0.988397	0.881824	0.880195	0.225912	0.999671	0.880195	0.860789	0.973175	0.982052	0.986386	0.766571	NA	0.954922	0.974872	0.96977	0.922137	0.955791	0.847677
EGFR_MUT	0.786741	0.228603	0.293366	0.858298	0.680856	0.288782	0.678103	0.912806	0.554532	0.696317	0.591154	0.601401	0.650747	0.627649	0.601401	0.591014	0.881806	0.789839	0.986386	0.994393	0.958326	0.993771	0.974872	0.893466	0.926519	0.991369	0.950741
EP300_MUT	0.982254	0.947946	0.966069	0.962603	0.980674	0.965784	0.998329	0.975203	0.919928	0.988397	0.944208	0.945799	0.968896	0.999671	0.945799	0.896881	0.825146	0.789839	0.986386	0.952546	NA	0.993771	0.974872	0.893466	0.92623	0.990287	NA
EPHA6_MUT	0.297938	0.739829	0.302034	0.962603	0.567399	0.273817	0.470125	0.912806	0.269854	0.988397	0.225946	0.865471	0.22628	0.999671	0.865471	0.591014	0.903008	0.982052	0.986386	0.748007	0.140118	0.989451	0.974872	0.893466	0.92623	0.978795	NA
ERBB2_MUT	0.786741	0.813662	4.30919e-05	0.802015	0.567399	0.0131939	0.79194	1.33761e-11	0.72154	0.977403	0.867691	0.913373	0.650747	0.745197	0.913373	0.591014	0.91527	0.982052	0.986386	0.99808	0.958326	0.993771	0.974872	0.893466	0.926519	0.990287	0.955066
ERBB4_MUT	0.813376	0.862924	0.686597	0.962603	0.88574	0.7778	0.889254	0.917152	0.919928	0.988397	0.948765	0.989161	0.968896	0.999671	0.989161	0.896881	0.973175	0.982052	0.986386	0.994393	0.92041	0.949264	0.974872	0.96977	0.92623	0.955791	NA
FANCA_MUT	0.902311	0.947946	0.966069	0.962603	0.910765	0.965784	0.904917	0.975203	0.821861	0.988397	0.881824	0.989161	0.745278	0.999671	0.989161	0.860789	0.973175	0.982052	0.986386	0.557944	0.982001	0.954922	0.636127	0.96977	0.926519	0.955791	0.831726
FANCM_MUT	0.83235	0.947946	0.909767	0.472209	0.937171	0.841473	0.904917	0.955909	0.913124	0.606428	0.991544	0.820104	0.842833	0.730217	0.820104	0.860789	0.597228	0.589604	0.986386	0.994393	0.958326	0.993771	0.974872	0.290418	0.92623	0.990287	0.955066
FAT3_MUT	0.776606	0.862924	0.909767	0.845503	0.88574	0.822736	0.889254	0.955909	0.913124	0.782345	0.881824	0.782511	0.994031	0.926905	0.782511	0.860789	0.968346	0.982052	0.986386	0.994393	0.958326	0.954922	0.974872	0.96977	0.926519	0.978795	0.950741
FGF10_MUT	0.865088	0.947946	0.978177	0.962603	0.980674	0.996937	0.999402	0.917152	0.972768	0.988397	0.976414	0.964531	0.968896	0.999671	0.964531	0.952794	0.941587	0.982052	0.986386	0.994393	0.807801	0.993771	0.974872	0.96977	0.931241	0.990287	NA
FGF19_MUT	0.786741	0.862924	0.762553	0.962603	0.88574	0.7778	0.889254	0.917152	0.913124	0.988397	0.881824	0.941187	0.650747	0.999671	0.941187	0.860789	0.973175	0.982052	0.986386	0.860931	NA	0.993771	0.974872	0.96977	0.931241	0.990287	NA
FGFR3_MUT	0.776606	0.947946	0.966069	0.792337	0.980674	0.965784	0.94886	0.955909	0.810801	0.133109	0.976414	0.804465	0.994031	0.999671	0.804465	0.860789	0.973175	0.982052	0.986386	0.994393	0.99942	0.993771	0.974872	0.877739	0.926519	0.990287	NA
GNAS_MUT	0.645746	0.460093	0.465502	0.962603	0.480417	0.397818	0.470125	0.955909	0.686309	0.141291	0.591154	0.442888	0.968896	0.0669195	0.442888	0.591014	0.973175	0.982052	0.986386	0.618174	0.993123	0.993771	0.974872	0.893466	0.926519	0.990287	0.831726
HIST1H3B_MUT	0.725888	0.00344503	0.0297055	0.60279	0.704493	0.273817	0.79194	0.20056	0.913124	0.988397	0.881824	0.917798	0.840803	0.789709	0.917798	0.860789	0.881806	0.982052	0.986386	0.557944	NA	0.920655	0.974872	0.893466	0.92623	0.955791	NA
HNF1A_MUT	0.865088	0.862924	0.717522	0.60113	0.774838	0.7778	0.79194	0.955909	0.72154	0.691834	0.837775	0.804465	0.650747	0.517041	0.804465	0.828975	0.973175	0.982052	0.986386	0.922707	0.958326	0.949264	0.974872	0.990506	0.92623	0.955791	0.831726
HSP90AA1_MUT	0.297938	0.977351	0.966069	0.962603	0.980674	0.965784	0.999402	0.975203	0.81243	0.988397	0.881824	0.989161	0.968896	0.999671	0.989161	0.860789	0.973175	0.982052	0.992901	0.981642	0.958326	0.920655	0.974872	0.96977	0.97512	0.955791	NA
IDH2_MUT	0.865088	0.947946	0.966069	0.962603	0.88574	0.965784	0.889254	0.975203	0.913124	0.988397	0.944208	0.913373	0.97108	0.999671	0.913373	0.866687	0.0441677	0.949107	0.986386	0.611932	0.505394	0.954922	0.974872	0.96977	0.92623	0.958229	NA
IGF2R_MUT	0.67783	0.495531	0.873758	0.962603	0.977959	0.843642	0.998329	0.955909	0.81243	0.94426	0.881824	0.62187	0.968896	0.999671	0.62187	0.860789	0.973175	0.982052	0.986386	0.994393	0.958326	0.989451	0.974872	0.96977	0.926519	0.990287	0.94932
IL7R_MUT	8.52332e-09	0.00217861	0.207066	0.913057	6.97912e-12	0.109702	0.5981	0.917152	0.691192	0.872597	0.837775	0.804465	0.701148	0.789709	0.804465	0.854066	0.973175	0.982052	0.986386	0.983135	0.958326	0.949264	0.974872	0.96977	0.926519	0.955791	NA
IRS2_MUT	0.83235	0.947946	0.966069	0.449207	0.88574	0.965784	0.889254	0.955909	0.81243	0.931113	0.881824	0.880195	0.968896	0.919002	0.880195	0.860789	0.973175	0.982052	0.986386	0.618174	NA	0.949264	0.0251685	0.990506	0.926519	0.955791	NA
JAK2_MUT	0.786741	0.947946	0.787765	0.962603	0.88574	0.7778	0.852236	0.917152	0.87819	0.988397	0.881824	0.917798	0.795681	0.999671	0.917798	0.860789	0.941587	0.982052	0.986386	0.994393	0.958326	0.993771	0.974872	0.893466	0.926519	0.990287	NA
JAK3_MUT	0.813376	0.94061	0.966069	0.858298	0.902825	0.965784	0.904917	0.926949	0.913124	0.925665	0.891399	0.880195	0.994031	0.862495	0.880195	0.860789	0.973175	0.982052	0.986386	0.980123	NA	0.949264	0.974872	0.96977	0.92623	0.955791	NA
KDM5A_MUT	0.725888	0.947946	0.966069	0.60279	0.88574	0.965784	0.904872	0.00474099	0.861054	0.988397	0.881824	0.945799	0.650747	0.999671	0.945799	0.860789	0.86511	0.911926	0.986386	0.994393	0.860082	0.920655	0.974872	0.893466	0.712488	0.955791	NA
KDM5C_MUT	0.786741	0.693857	0.623132	0.962603	0.88574	0.73997	0.889254	0.926949	0.686309	0.988397	0.881824	0.941187	0.968896	0.917628	0.941187	0.860789	0.929912	0.982052	0.986386	0.618174	0.958326	0.954922	0.974872	0.893466	0.726869	0.955791	NA
KDM6A_MUT	0.902311	0.947946	0.966069	0.833244	0.980674	0.965784	0.927837	0.975203	0.928714	0.988397	0.976414	0.977706	0.994031	0.999671	0.977706	0.952794	0.973175	0.982052	0.986386	0.994393	0.963036	0.993771	0.974872	0.893466	0.931241	0.990287	NA
KDR_MUT	0.343015	0.977351	0.167881	0.852229	0.480417	0.109702	0.419476	0.955909	0.821861	0.133109	0.944208	0.820104	0.650747	0.738203	0.820104	0.860789	0.973175	0.982052	0.986386	0.981642	0.958326	0.954922	0.974872	0.990506	0.92623	0.955791	NA
KEAP1_MUT	0.886302	0.947946	0.966069	0.858298	0.910765	0.996937	0.889254	0.926949	0.919928	0.988397	0.976736	0.989161	0.994031	0.999671	0.989161	0.926079	0.973175	0.982052	0.986386	0.981642	0.807801	0.993771	0.974872	0.96977	0.926519	0.990287	0.934978
KRAS_MUT	0.681153	0.813662	0.627214	0.845503	0.715505	0.605853	0.682587	0.975203	0.810801	0.147057	0.837775	0.442888	0.968896	0.147154	0.442888	0.621529	0.86511	0.787603	0.986386	0.981642	0.807801	0.920655	0.974872	0.752202	0.92623	0.955791	0.831726
LRP1B_MUT	0.177322	0.35631	0.198588	0.962603	0.480417	0.109702	0.5981	0.912806	0.864926	0.795131	0.881824	0.694293	0.810377	0.999671	0.694293	0.591014	0.772126	0.949107	0.986386	0.994393	0.958326	0.517787	0.974872	0.893466	0.533358	0.616111	0.831726
LRP6_MUT	0.325099	0.264411	6.44181e-06	0.0693084	0.680856	8.80232e-06	0.79194	0.00474099	0.117331	0.691834	0.837775	0.167414	0.701148	0.0744336	0.167414	0.0290443	0.597228	0.789839	0.986386	0.994393	0.958326	0.597729	0.974872	0.877739	0.533358	0.672584	NA
MAP3K13_MUT	0.177322	0.228603	0.33547	0.858298	0.567399	0.273817	0.470125	0.975203	0.810801	0.691834	0.569148	0.601401	0.968896	0.0366951	0.601401	0.120186	0.86511	0.789839	0.986386	0.994393	0.531144	0.993771	0.974872	0.893466	0.922137	0.990287	0.831726
MET_MUT	0.776606	0.824722	0.698145	0.0379274	0.774838	0.7778	0.852236	0.912806	0.876314	0.647181	0.764914	0.10812	0.650747	0.865327	0.10812	0.792755	0.973175	0.982052	0.986386	0.994393	0.140118	0.989451	0.974872	0.893466	0.926519	0.990287	0.947457
MSH6_MUT	0.369344	0.824722	0.33547	0.962603	0.682541	0.293611	0.678103	0.975203	0.913124	0.988397	0.881824	0.804465	0.968896	0.999671	0.804465	0.860789	0.973175	0.982052	0.720911	0.557944	0.958326	0.993771	0.974872	0.977953	0.926519	0.990287	NA
NCOA3_MUT	0.900032	0.947946	0.909767	0.976907	0.88574	0.965784	0.889254	0.975203	0.919928	0.94426	0.944208	0.913373	0.97108	0.987289	0.913373	0.877283	0.973175	0.982052	0.986386	0.994393	0.997926	0.993771	0.974872	0.96977	0.931241	0.990287	0.831726
NF1_MUT	0.953804	0.977351	0.966069	0.962603	0.980674	0.965784	0.998329	0.955909	0.928714	0.988397	0.976736	0.945799	0.994031	0.999671	0.945799	0.896881	0.973175	0.982052	0.986386	0.981642	0.958326	0.993771	0.974872	0.990506	0.926519	0.990287	0.831726
NF2_MUT	0.786741	0.947946	0.909767	0.0424693	0.950715	0.83514	0.915424	0.955909	0.810801	0.133109	0.837775	0.00216375	0.613119	0.130733	0.00216375	0.860789	0.941587	0.982052	0.986386	0.922707	NA	0.993771	0.974872	0.893466	0.926519	0.990287	0.831726
NOTCH1_MUT	0.94854	0.947946	0.966069	0.858298	0.922123	0.977738	0.915424	0.917152	0.913124	0.988397	0.944208	0.917798	0.994031	0.999671	0.917798	0.896881	0.825146	0.789839	0.986386	0.922707	0.505394	0.920655	0.974872	0.893466	0.712488	0.955791	0.831726
NOTCH2_MUT	0.865088	0.739829	0.966069	0.301582	0.88574	0.965784	0.915424	0.917152	0.913124	0.988397	0.881824	0.890681	0.968896	0.745197	0.890681	0.621529	0.973175	0.982052	0.986386	0.000462603	0.958326	0.0597456	0.974872	0.893466	0.92623	0.0603402	0.831726
NOTCH3_MUT	0.776606	0.87965	0.762553	0.962603	0.996553	0.815667	0.915424	0.955909	0.810801	0.988397	0.867691	0.941187	0.968896	0.789709	0.941187	0.860789	0.973175	0.982052	0.986386	0.618174	0.963036	0.954922	0.974872	0.893466	0.931241	0.958229	0.950741
NOTCH4_MUT	0.902311	0.977351	0.966069	0.962603	0.88574	0.965784	0.889254	0.975203	0.87819	0.830812	0.881824	0.861629	0.994031	0.999671	0.861629	0.888896	0.933919	0.982052	0.986386	0.994393	0.807801	0.993771	0.974872	0.893466	0.926519	0.990287	0.831726
NTRK1_MUT	0.819371	0.947946	0.909767	0.858298	0.634638	0.780762	0.5981	0.975203	0.919928	0.988397	0.896285	0.989161	0.968896	0.999671	0.989161	0.892912	0.106642	0.350329	0.986386	0.246546	0.0862442	0.761228	0.974872	0.574629	0.726869	0.823258	0.852091
NTRK2_MUT	0.786741	0.947946	0.50818	0.962603	0.567399	0.514231	0.470125	0.975203	0.919928	0.988397	0.976414	0.941187	0.997698	0.131162	0.941187	0.989244	0.881806	0.982052	0.986386	1.90584e-08	0.958326	0.954922	0.00701537	0.893466	0.92623	0.955791	NA
NTRK3_MUT	0.786741	0.862924	0.762553	0.962603	0.88574	0.7778	0.889254	0.917152	0.913124	0.988397	0.881824	0.941187	0.650747	0.999671	0.941187	0.860789	0.973175	0.982052	0.986386	0.860931	NA	0.993771	0.974872	0.96977	0.931241	0.990287	NA
PARP4_MUT	0.725888	0.862924	0.627214	0.962603	0.88574	0.73997	0.904917	0.917152	0.928714	0.988397	0.881824	0.945799	0.650747	0.999671	0.945799	0.860789	0.973175	0.982052	0.986386	0.212056	0.958326	0.920655	0.974872	0.893466	0.92623	0.955791	NA
PDGFRA_MUT	0.813376	0.977351	0.978177	0.852229	0.907822	0.965784	0.779954	0.917152	0.810801	0.988397	0.881824	0.989161	0.968896	0.999671	0.989161	0.860789	0.973175	0.982052	0.480302	0.994393	0.958326	0.993771	0.974872	0.967703	0.931241	0.990287	NA
PIK3CA_MUT	0.177322	0.228603	0.198588	0.962603	0.567399	0.140629	0.5981	0.917152	0.72154	0.782345	0.837775	0.72694	0.650747	0.910764	0.72694	0.591014	0.973175	0.982052	0.986386	0.479088	0.958326	0.993771	0.567063	0.96977	0.931241	0.993829	0.852091
PIK3CG_MUT	0.886302	0.947946	0.966069	0.962603	0.910765	0.965784	0.904917	0.955909	0.686309	0.988397	0.881824	0.945799	0.650747	0.7826	0.945799	0.860789	0.91527	0.967629	0.986386	0.981642	0.958326	0.993771	0.974872	0.893466	0.926519	0.990287	0.950741
PIK3R1_MUT	0.325099	0.947946	0.207066	0.60279	0.88574	0.377912	0.915424	0.00216594	0.484922	0.606428	0.356595	0.945799	0.650747	0.7826	0.945799	0.892912	0.934475	0.982052	0.986386	0.994393	0.958326	0.920655	0.974872	0.893466	0.726869	0.955791	NA
PKHD1_MUT	0.776606	0.813662	0.787765	0.962603	0.950715	0.874808	0.94886	0.747198	0.919928	0.988397	0.937203	0.945799	0.745278	0.999671	0.945799	0.866687	0.881806	0.949107	0.986386	0.981642	0.841768	0.993771	0.974872	0.893466	0.926519	0.990287	0.831726
PLCG1_MUT	0.786741	0.977351	0.627214	0.8018	0.88574	0.605853	0.889254	0.0280814	0.810801	0.0663173	0.881824	0.442888	0.795681	0.0217504	0.442888	0.860789	7.92366e-07	0.00652424	0.992901	0.922707	0.422444	0.000174379	0.974872	0.877739	1.23103e-05	0.000120366	0.950741
PTCH1_MUT	0.953804	0.977351	0.966069	0.858298	0.922123	0.965784	0.915424	0.975203	0.913124	0.988397	0.881824	0.917798	0.968896	0.999671	0.917798	0.896881	0.973175	0.998035	0.986386	0.922707	0.963036	0.949264	0.974872	0.893466	0.92623	0.955791	0.831726
PTCH2_MUT	0.325099	0.427191	0.0297055	0.962603	0.567399	0.0603728	0.5981	0.975203	0.81243	0.696317	0.764914	0.62187	0.97108	0.862495	0.62187	0.591014	0.941587	0.982052	0.986386	0.812598	0.958326	0.993771	0.974872	0.893466	0.92623	0.990287	0.950741
PTEN_MUT	0.865088	0.947946	0.978177	0.858298	0.88574	0.965784	0.889254	0.955909	0.913124	0.988397	0.881824	0.880195	0.968896	0.999671	0.880195	0.860789	0.973175	0.982052	0.986386	0.922707	0.958326	0.874832	0.974872	0.990506	0.92623	0.8634	0.831726
PTPRD_MUT	0.813376	0.947946	0.873758	0.962603	0.88574	0.7778	0.889254	0.975203	0.810801	0.988397	0.881824	0.989161	0.778647	0.738203	0.989161	0.896881	0.597228	0.789839	0.986386	0.981642	0.807801	0.954922	0.974872	0.808808	0.92623	0.958229	0.947457
RARA_MUT	0.83235	0.947946	0.966069	0.962603	0.88574	0.965784	0.889254	0.955909	0.72154	0.872597	0.881824	0.865471	0.968896	0.926905	0.865471	0.860789	0.973175	0.982052	0.218735	0.994393	0.958326	0.949264	0.974872	0.893466	0.926519	0.955791	NA
RICTOR_MUT	0.902311	0.495531	0.966069	0.480399	0.88574	0.965784	0.904917	0.917152	0.919928	0.782345	0.881824	0.782511	0.778647	0.916042	0.782511	0.860789	0.464339	0.484157	0.986386	0.980123	0.841768	0.954922	0.974872	0.788025	0.922137	0.958229	0.831726
ROBO2_MUT	0.00350457	0.0739193	0.207066	0.845503	0.0927397	0.109702	4.05828e-07	0.917152	0.269854	0.502639	0.591154	0.369936	0.650747	0.0669195	0.369936	0.591014	0.597228	0.622681	0.986386	0.713984	NA	0.954922	0.908576	0.784881	0.92623	0.990287	NA
RUNX1T1_MUT	0.902311	0.97783	0.966069	0.962603	0.980674	0.965784	0.998329	0.975203	0.928714	0.988397	0.976736	0.989161	0.997058	0.999671	0.989161	0.989244	0.941587	0.553598	0.986386	0.981642	NA	0.954922	0.974872	0.788025	0.92623	0.958229	NA
SETBP1_MUT	0.379204	0.862924	0.207066	0.962603	0.715505	0.225542	0.79194	0.917152	0.439586	0.839272	0.225946	0.804465	0.032629	0.910764	0.804465	0.854066	0.941587	0.982052	0.986386	0.994393	0.807801	0.993771	0.773777	0.893466	0.926519	0.990287	0.831726
SETD2_MUT	0.369344	0.519446	0.33547	0.962603	0.699253	0.381946	0.733391	0.912806	0.810801	0.872597	0.837775	0.804465	0.650747	0.789709	0.804465	0.828975	0.941587	0.982052	0.986386	0.0590586	0.92041	0.993771	0.974872	0.96977	0.92623	0.990287	NA
SMAD4_MUT	0.786741	0.87965	0.966069	0.802015	0.959572	0.965784	0.927837	0.917152	0.810801	0.988397	0.881824	0.917798	0.745278	0.999671	0.917798	0.860789	0.941587	0.982052	0.992901	0.994393	NA	0.993771	0.998909	0.893466	0.92623	0.990287	0.950741
SMARCA4_MUT	0.325099	0.693857	0.293366	0.962603	0.774838	0.273817	0.851924	0.917152	0.810801	0.988397	0.837775	0.880195	0.650747	0.999671	0.880195	0.854066	0.929912	0.982052	0.986386	0.922707	0.958326	0.954922	0.974872	0.893466	0.926519	0.978795	0.950741
SOX2_MUT	0.813376	0.947946	0.873758	0.962603	0.88574	0.843642	0.889254	0.975203	0.913124	0.988397	0.891399	0.941187	0.968896	0.999671	0.941187	0.860789	0.973175	0.982052	0.986386	0.994393	0.958326	0.949264	0.974872	0.893466	0.89636	0.955791	0.950741
SPEN_MUT	0.953804	0.947946	0.966069	0.480399	0.88574	0.965784	0.904917	0.955909	0.810801	0.509352	0.881824	0.804465	0.97108	0.730217	0.804465	0.860789	0.169681	0.18197	0.986386	0.922707	0.422444	0.949264	0.974872	0.119437	0.726869	0.955791	0.947457
STK11_MUT	0.83235	0.862924	0.966069	0.676799	0.910765	0.965784	0.904917	0.917152	0.913124	0.872597	0.891399	0.880195	0.97108	0.327471	0.880195	0.860789	0.941587	0.982052	0.986386	0.922707	0.505394	0.920655	0.974872	0.995203	0.922137	0.955791	NA
TBX3_MUT	0.813376	0.947946	0.909767	0.60279	0.910765	0.965784	0.915424	0.917152	0.930485	0.988397	0.976414	0.977706	0.997698	0.999671	0.977706	0.952794	3.86551e-07	0.18197	0.986386	0.994393	NA	0.920655	0.974872	0.181254	0.968603	0.955791	0.831726
TET2_MUT	0.813376	0.947946	0.966069	0.60279	0.88574	0.965784	0.889254	0.0133906	0.913124	0.509352	0.881824	0.782511	0.650747	0.789709	0.782511	0.591014	0.167451	0.949107	0.986386	0.922707	NA	0.315507	0.974872	0.893466	0.000651801	0.113082	0.955066
TP53_MUT	0.177322	0.0995919	0.207066	0.962603	0.325514	0.148474	0.403068	0.884052	0.0630301	0.691834	0.225946	0.442888	0.216047	0.738203	0.442888	0.321005	0.591358	0.553598	0.992901	0.317127	0.807801	0.920655	0.519027	0.784881	0.726869	0.955791	0.831726
TRRAP_MUT	0.786741	0.495531	0.966069	0.996069	0.775101	0.965784	0.889254	0.955909	0.913124	0.988397	0.881824	0.782511	0.650747	0.999671	0.782511	0.860789	0.597228	0.827015	0.986386	0.980123	NA	0.288244	0.974872	0.893466	0.618305	0.536036	0.831726
USP9X_MUT	0.786741	0.862924	0.860703	0.962603	0.680856	0.7778	0.682587	0.975203	0.81243	0.988397	0.881824	0.989161	0.795681	0.999671	0.989161	0.144963	0.973175	0.982052	0.986386	0.994393	NA	0.993771	0.974872	0.96977	0.94046	0.993829	NA
WHSC1L1_MUT	0.96373	0.97783	0.984507	0.962603	0.980674	0.996937	0.915424	0.975203	0.810801	0.872597	0.881824	0.792811	0.968896	0.738203	0.792811	0.860789	0.973175	0.982052	0.986386	0.981642	0.958326	0.993771	0.974872	0.907118	0.931241	0.990287	NA
WWP1_MUT	0.177322	0.539479	0.465502	0.962603	0.704493	0.507329	0.79194	0.912806	0.686309	0.606428	0.764914	0.442888	0.840803	0.39551	0.442888	0.591014	0.973175	0.982052	0.986386	0.922707	0.958326	0.993771	0.974872	0.96977	0.926519	0.990287	0.950741
ZNF703_MUT	0.813376	0.824722	0.909767	0.962603	0.88574	0.942467	0.904917	0.492517	0.81243	0.988397	0.881824	0.945799	0.551711	0.999671	0.945799	0.860789	0.96292	0.982052	0.986386	0.980123	NA	0.993771	0.974872	0.893466	0.533358	0.990287	0.831726
ALK_MUT	NA	NA	NA	NA	NA	NA	NA	NA	NA	NA	NA	NA	NA	NA	NA	NA	0.929912	0.982052	0.0437474	0.994393	0.958326	0.920655	0.974872	0.893466	0.922137	0.955791	NA
ARID2_MUT	NA	NA	NA	NA	NA	NA	NA	NA	NA	NA	NA	NA	NA	NA	NA	NA	0.941587	0.982052	0.986386	0.994393	0.958326	0.989451	0.974872	0.893466	0.92623	0.990287	NA
ATR_MUT	NA	NA	NA	NA	NA	NA	NA	NA	NA	NA	NA	NA	NA	NA	NA	NA	0.929912	0.789839	0.986386	0.994393	0.958326	0.993771	0.974872	0.893466	0.926519	0.990287	NA
ATRX_MUT	NA	NA	NA	NA	NA	NA	NA	NA	NA	NA	NA	NA	NA	NA	NA	NA	0.973175	0.982052	0.283785	0.952546	NA	0.920655	0.974872	0.96977	0.926519	0.955791	NA
BCORL1_MUT	NA	NA	NA	NA	NA	NA	NA	NA	NA	NA	NA	NA	NA	NA	NA	NA	0.941587	0.982052	0.986386	0.994393	NA	0.920655	0.997933	0.96977	0.922137	0.955791	NA
BRAF_MUT	NA	NA	NA	NA	NA	NA	NA	NA	NA	NA	NA	NA	NA	NA	NA	NA	0.96292	0.982052	0.239774	0.981642	NA	0.993771	0.974872	0.96977	0.94046	0.990287	NA
BRD4_MUT	NA	NA	NA	NA	NA	NA	NA	NA	NA	NA	NA	NA	NA	NA	NA	NA	0.973175	0.982052	0.986386	0.994393	NA	0.993771	0.974872	0.96977	0.926519	0.990287	NA
CARD11_MUT	NA	NA	NA	NA	NA	NA	NA	NA	NA	NA	NA	NA	NA	NA	NA	NA	0.968346	0.982052	0.986386	0.994393	0.958326	0.949264	0.974872	0.96977	0.92623	0.955791	NA
CDH1_MUT	NA	NA	NA	NA	NA	NA	NA	NA	NA	NA	NA	NA	NA	NA	NA	NA	0.973175	0.989968	0.986386	0.994393	0.991271	0.993771	0.974872	0.96977	0.931241	0.990287	NA
CDH20_MUT	NA	NA	NA	NA	NA	NA	NA	NA	NA	NA	NA	NA	NA	NA	NA	NA	0.973175	0.982052	0.986386	0.994393	0.103249	0.954922	0.636127	0.893466	0.92623	0.955791	NA
CDK12_MUT	NA	NA	NA	NA	NA	NA	NA	NA	NA	NA	NA	NA	NA	NA	NA	NA	0.881806	0.982052	0.986386	0.922707	NA	0.367743	0.974872	0.893466	0.618305	0.323996	0.831726
CHD4_MUT	NA	NA	NA	NA	NA	NA	NA	NA	NA	NA	NA	NA	NA	NA	NA	NA	0.973175	0.982052	0.986386	0.922707	NA	0.993771	0.974872	0.893466	0.926519	0.990287	NA
CTNNB1_MUT	NA	NA	NA	NA	NA	NA	NA	NA	NA	NA	NA	NA	NA	NA	NA	NA	0.464339	0.789839	0.986386	0.994393	0.958326	0.920655	0.974872	0.893466	0.618305	0.955791	0.535679
DIS3_MUT	NA	NA	NA	NA	NA	NA	NA	NA	NA	NA	NA	NA	NA	NA	NA	NA	0.973175	0.982052	0.986386	0.994393	0.958326	0.993771	0.974872	0.990506	0.926519	0.990287	NA
DOT1L_MUT	NA	NA	NA	NA	NA	NA	NA	NA	NA	NA	NA	NA	NA	NA	NA	NA	0.973175	0.982052	0.986386	0.981642	0.958326	0.288244	0.974872	0.990506	0.726869	0.308767	NA
EPHA3_MUT	NA	NA	NA	NA	NA	NA	NA	NA	NA	NA	NA	NA	NA	NA	NA	NA	0.973175	0.982052	0.986386	0.994393	0.958326	0.954922	0.974872	0.995203	0.92623	0.955791	NA
EPHA5_MUT	NA	NA	NA	NA	NA	NA	NA	NA	NA	NA	NA	NA	NA	NA	NA	NA	0.0441677	0.553598	0.986386	0.994393	0.0277583	0.993771	0.974872	0.000142423	0.92623	0.990287	NA
EPHA7_MUT	NA	NA	NA	NA	NA	NA	NA	NA	NA	NA	NA	NA	NA	NA	NA	NA	0.91527	0.789839	0.000540619	0.981642	NA	0.920655	0.974872	0.784881	0.948214	0.955791	0.831726
EPHB4_MUT	NA	NA	NA	NA	NA	NA	NA	NA	NA	NA	NA	NA	NA	NA	NA	NA	0.973175	0.982052	0.986386	0.981642	0.99942	0.954922	0.974872	0.96977	0.922137	0.955791	NA
EPHB6_MUT	NA	NA	NA	NA	NA	NA	NA	NA	NA	NA	NA	NA	NA	NA	NA	NA	0.973175	0.982052	0.986386	0.994393	0.958326	0.954922	0.997933	0.893466	0.92623	0.978795	NA
ERBB3_MUT	NA	NA	NA	NA	NA	NA	NA	NA	NA	NA	NA	NA	NA	NA	NA	NA	0.881806	0.827015	0.986386	0.994393	NA	0.993771	0.974872	0.893466	0.92623	0.990287	NA
ESR1_MUT	NA	NA	NA	NA	NA	NA	NA	NA	NA	NA	NA	NA	NA	NA	NA	NA	0.973175	0.982052	0.986386	0.994393	NA	0.993771	0.997933	0.96977	0.946385	0.990287	NA
ETV1_MUT	NA	NA	NA	NA	NA	NA	NA	NA	NA	NA	NA	NA	NA	NA	NA	NA	0.881806	0.789839	0.986386	0.994393	0.807801	0.993771	0.000841615	0.893466	0.922137	0.990287	NA
EWSR1_MUT	NA	NA	NA	NA	NA	NA	NA	NA	NA	NA	NA	NA	NA	NA	NA	NA	0.0441677	0.967629	0.986386	0.981642	NA	0.982301	0.974872	0.227878	0.926519	0.990287	NA
FANCD2_MUT	NA	NA	NA	NA	NA	NA	NA	NA	NA	NA	NA	NA	NA	NA	NA	NA	0.973175	0.982052	0.986386	3.25326e-05	0.958326	3.65408e-05	0.908576	0.96977	0.92623	8.49643e-07	NA
FGFR1_MUT	NA	NA	NA	NA	NA	NA	NA	NA	NA	NA	NA	NA	NA	NA	NA	NA	0.941587	0.982052	0.986386	0.981642	0.92041	0.949264	0.974872	0.893466	0.926519	0.955791	0.831726
FGFR2_MUT	NA	NA	NA	NA	NA	NA	NA	NA	NA	NA	NA	NA	NA	NA	NA	NA	0.753516	0.982052	0.0111399	0.980123	NA	0.761228	0.974872	0.877739	0.92623	0.823258	NA
FLT3_MUT	NA	NA	NA	NA	NA	NA	NA	NA	NA	NA	NA	NA	NA	NA	NA	NA	0.0530842	0.789839	0.986386	0.994393	NA	0.993771	0.974872	0.893466	0.92623	0.990287	NA
FLT4_MUT	NA	NA	NA	NA	NA	NA	NA	NA	NA	NA	NA	NA	NA	NA	NA	NA	0.973175	0.982052	0.986386	0.994393	0.000216032	0.820625	0.974872	0.96977	0.92623	0.94535	NA
FOXA1_MUT	NA	NA	NA	NA	NA	NA	NA	NA	NA	NA	NA	NA	NA	NA	NA	NA	0.340459	0.350329	0.986386	0.981642	0.807801	0.949264	0.908576	0.784881	0.618305	0.955791	NA
GID4_MUT	NA	NA	NA	NA	NA	NA	NA	NA	NA	NA	NA	NA	NA	NA	NA	NA	0.973175	0.982052	0.986386	0.994393	0.958326	0.993771	0.974872	0.893466	0.931241	0.990287	NA
GRIN2A_MUT	NA	NA	NA	NA	NA	NA	NA	NA	NA	NA	NA	NA	NA	NA	NA	NA	0.973175	0.789839	0.986386	0.994393	NA	0.954922	0.974872	0.96977	0.89636	0.978795	NA
GUCY1A2_MUT	NA	NA	NA	NA	NA	NA	NA	NA	NA	NA	NA	NA	NA	NA	NA	NA	0.881806	0.949107	0.986386	0.994393	NA	0.190531	0.974872	0.893466	0.92623	0.58473	0.955066
JAK1_MUT	NA	NA	NA	NA	NA	NA	NA	NA	NA	NA	NA	NA	NA	NA	NA	NA	0.941587	0.795058	0.986386	0.922707	0.958326	0.288244	0.974872	0.801	0.712488	0.616111	NA
JUN_MUT	NA	NA	NA	NA	NA	NA	NA	NA	NA	NA	NA	NA	NA	NA	NA	NA	0.973175	0.982052	0.986386	0.981642	NA	0.993771	0.974872	0.893466	0.926519	0.990287	NA
KAT6A_MUT	NA	NA	NA	NA	NA	NA	NA	NA	NA	NA	NA	NA	NA	NA	NA	NA	0.941587	0.982052	0.986386	0.922707	NA	0.993771	0.974872	0.893466	0.931241	0.990287	NA
LTK_MUT	NA	NA	NA	NA	NA	NA	NA	NA	NA	NA	NA	NA	NA	NA	NA	NA	0.24586	1.27979e-07	0.986386	0.981642	0.126163	0.920655	0.974872	0.676774	0.533358	0.955791	NA
MAP3K1_MUT	NA	NA	NA	NA	NA	NA	NA	NA	NA	NA	NA	NA	NA	NA	NA	NA	0.973175	0.982052	0.986386	0.994393	0.958326	0.920655	0.974872	0.96977	0.92623	0.955791	NA
MYC_MUT	NA	NA	NA	NA	NA	NA	NA	NA	NA	NA	NA	NA	NA	NA	NA	NA	0.973175	0.982052	0.986386	0.994393	NA	0.993771	0.974872	0.96977	0.94046	0.990287	0.843332
NCOR1_MUT	NA	NA	NA	NA	NA	NA	NA	NA	NA	NA	NA	NA	NA	NA	NA	NA	0.450972	0.350329	0.992901	0.922707	0.0801245	0.517787	0.974872	0.676774	0.353346	0.616111	NA
NSD1_MUT	NA	NA	NA	NA	NA	NA	NA	NA	NA	NA	NA	NA	NA	NA	NA	NA	0.973175	0.982052	0.986386	0.994393	0.958326	0.993771	0.974872	0.947019	0.998022	0.990287	NA
PAK3_MUT	NA	NA	NA	NA	NA	NA	NA	NA	NA	NA	NA	NA	NA	NA	NA	NA	0.106642	0.982052	0.986386	0.957873	0.958326	0.954922	0.029753	0.893466	0.922137	0.978795	NA
PAK7_MUT	NA	NA	NA	NA	NA	NA	NA	NA	NA	NA	NA	NA	NA	NA	NA	NA	0.973175	0.982052	0.986386	0.766571	NA	0.000479243	0.000841615	0.893466	0.726869	0.000607307	NA
PBRM1_MUT	NA	NA	NA	NA	NA	NA	NA	NA	NA	NA	NA	NA	NA	NA	NA	NA	0.0130099	2.79235e-05	0.986386	0.981642	0.700483	0.954922	0.974872	0.0354562	0.922137	0.955791	NA
PRPF40B_MUT	NA	NA	NA	NA	NA	NA	NA	NA	NA	NA	NA	NA	NA	NA	NA	NA	0.973175	0.982052	0.986386	0.994393	0.958326	0.920655	0.974872	0.96977	0.92623	0.955791	NA
ROS1_MUT	NA	NA	NA	NA	NA	NA	NA	NA	NA	NA	NA	NA	NA	NA	NA	NA	0.597228	0.350329	0.986386	0.922707	0.958326	0.954922	0.974872	0.893466	0.922137	0.955791	NA
RPTOR_MUT	NA	NA	NA	NA	NA	NA	NA	NA	NA	NA	NA	NA	NA	NA	NA	NA	0.973175	0.982052	0.986386	0.994393	NA	0.993771	0.047372	0.96977	0.94046	0.990287	0.831726
SEMA3A_MUT	NA	NA	NA	NA	NA	NA	NA	NA	NA	NA	NA	NA	NA	NA	NA	NA	0.973175	0.982052	0.986386	0.981642	0.958326	0.920655	0.974872	0.989916	0.92623	0.955791	NA
SLIT2_MUT	NA	NA	NA	NA	NA	NA	NA	NA	NA	NA	NA	NA	NA	NA	NA	NA	0.941587	0.982052	0.986386	0.985145	NA	0.993771	0.974872	0.893466	0.926519	0.990287	0.831726
SMARCA1_MUT	NA	NA	NA	NA	NA	NA	NA	NA	NA	NA	NA	NA	NA	NA	NA	NA	0.941587	0.982052	0.986386	0.980123	0.958326	0.954922	0.179209	0.96977	0.92623	0.978795	NA
SOX10_MUT	NA	NA	NA	NA	NA	NA	NA	NA	NA	NA	NA	NA	NA	NA	NA	NA	0.929912	0.789839	0.986386	0.994393	0.958326	0.993771	0.974872	0.893466	0.926519	0.990287	NA
SYK_MUT	NA	NA	NA	NA	NA	NA	NA	NA	NA	NA	NA	NA	NA	NA	NA	NA	0.973175	0.982052	0.986386	0.994393	0.958326	0.993771	0.974872	0.906855	0.931241	0.990287	NA
TNKS_MUT	NA	NA	NA	NA	NA	NA	NA	NA	NA	NA	NA	NA	NA	NA	NA	NA	0.929912	0.982052	0.986386	0.994393	NA	0.993771	0.636127	0.893466	0.926519	0.990287	NA
TSC1_MUT	NA	NA	NA	NA	NA	NA	NA	NA	NA	NA	NA	NA	NA	NA	NA	NA	0.351624	0.789839	0.986386	0.271407	0.700483	0.0200814	0.974872	0.159062	0.116717	0.0155917	NA
TSC2_MUT	NA	NA	NA	NA	NA	NA	NA	NA	NA	NA	NA	NA	NA	NA	NA	NA	0.903008	0.949107	0.986386	0.994393	0.849077	0.954922	0.974872	0.893466	0.922137	0.978795	NA
TSHR_MUT	NA	NA	NA	NA	NA	NA	NA	NA	NA	NA	NA	NA	NA	NA	NA	NA	0.973175	0.99911	0.986386	0.638882	0.422444	0.954922	0.636127	0.96977	0.926519	0.955791	NA
ZNF217_MUT	NA	NA	NA	NA	NA	NA	NA	NA	NA	NA	NA	NA	NA	NA	NA	NA	0.973175	0.982052	0.986386	0.994393	0.958326	0.993771	0.974872	0.893466	0.931241	0.990287	NA

## Sheet: SQCC
	T_GLRM_Short.run.emphasis	T_GLSZM_Short.zone.emphasis	T_GLCM_Normalized_Contrast	T_GLCM_Normalized_Entropy	T_GLCM_Normalized_Homogeneity	T_GLCM_Normalized_Dissimilarity	T_GLCM_Normalized_nverse.difference.moment	T_GLCM_Normalized_Correlation	T_TFC_Mean.convergence	T_TFCCM_Second.angular.moment	T_TFCCM_Contrast	T_TFCCM_Entropy	T_TFCCM_Intensity	T_TFCCM_Inverse.difference.moment	T_TFCCM_Code.Entropy	T_NGLD_Small.number.emphasis	Maximum.SUV	SUV.SD	SUV.bias.corrected.Kurtosis	Entropy	SULpeak	Surface.area	Surface.SUV.entropy.1	Surface.SUV.SD.1	SUVmax_prod_surface_area	Entropy_prod_surface_area	SULpeak_prod_surface_area
ABL2_MUT	0.763646	0.968147	0.119929	0.274496	0.935439	0.25604	0.954417	0.983905	0.935764	0.365606	0.947936	0.100442	0.938493	0.923663	0.100442	0.96098	0.852347	0.0789887	0.402122	0.778902	0.272933	0.988084	0.949698	0.277901	0.989336	0.994847	0.83525
AKT2_MUT	0.793551	0.968147	0.613921	0.220225	0.935439	0.743858	0.954417	0.937565	0.935764	0.790329	0.947936	0.830968	0.938493	0.923663	0.830968	0.96098	0.857098	0.210717	0.650158	0.91589	0.924908	0.938574	0.949698	0.916442	0.979718	0.956521	0.808384
ALK_MUT	0.793551	0.968633	0.983685	0.901564	0.935439	0.974704	0.954417	0.937565	0.935764	0.990232	0.947936	0.978077	0.938493	0.923663	0.978077	0.987336	0.881084	0.335764	0.995902	0.976609	0.606358	0.988084	0.982654	0.866023	0.989336	0.994847	0.808384
ARID1A_MUT	0.793551	0.982726	0.959913	0.876541	0.935439	0.974704	0.954417	0.983905	0.946759	0.990232	0.959827	0.978077	0.938493	0.923663	0.978077	0.96098	0.844879	0.859518	0.404222	0.976609	0.904918	0.988084	0.870485	0.866023	0.989336	0.994847	0.808384
ASXL1_MUT	0.386064	0.93205	0.613921	0.952508	0.935439	0.710217	0.954417	0.937565	0.935764	0.365606	0.947936	0.543208	0.938493	0.691769	0.543208	0.96098	0.942492	0.452328	0.647006	0.976609	NA	0.988084	0.0590496	0.60951	0.989336	0.994847	0.895142
ATM_MUT	0.858438	0.999538	0.948809	0.337505	0.935439	0.974704	0.954417	0.937565	0.948627	0.990232	0.996154	0.978077	0.938493	0.923663	0.978077	0.987336	0.71915	0.85793	0.450689	0.716362	0.68428	0.835436	0.982654	0.670635	0.825249	0.863946	0.808384
ATR_MUT	0.964747	0.999538	0.959913	0.821762	0.935439	0.983891	0.954417	0.994904	0.837788	0.990232	0.963048	0.978077	0.938493	0.923663	0.978077	0.973483	0.942492	0.989378	0.90834	0.976609	0.880398	0.988084	0.982654	0.881771	0.99114	0.994847	0.932877
AURKB_MUT	0.793551	0.93205	0.948809	0.768288	0.935439	0.974704	0.954417	0.937565	0.948627	0.990232	0.947936	0.978077	0.938493	0.923663	0.978077	0.96098	0.464501	0.624252	0.450689	0.778902	0.606358	0.988084	0.949698	0.528901	0.577536	0.994847	0.550063
AXL_MUT	0.793551	0.968147	0.119929	0.274496	0.935439	0.19184	0.954417	0.937565	0.935764	0.602777	0.947936	0.527348	0.938493	0.923663	0.527348	0.96098	0.903559	0.257776	0.647006	0.976609	0.598167	0.727091	0.949698	0.60951	0.511232	0.77274	0.808384
BACH1_MUT	0.948434	0.982726	0.959913	0.21684	0.940377	0.974704	0.954417	0.937565	0.95325	0.990232	0.996154	0.988482	0.938493	0.971213	0.988482	0.96098	0.998349	0.257776	0.948022	0.948225	NA	0.988084	1.5811e-07	0.866865	0.989336	0.994847	NA
BCOR_MUT	0.793551	0.93205	0.613921	0.400097	0.935439	0.71485	0.954417	0.937565	0.935764	0.602777	0.947936	0.915523	0.938493	0.654602	0.915523	0.96098	0.857098	0.958741	0.757737	0.430288	0.904918	0.727091	0.00250214	0.916442	0.979718	0.77274	0.808384
BCR_MUT	0.858438	0.982726	0.628869	0.866898	0.935439	0.853286	0.954417	0.937565	0.935764	0.990232	0.947936	0.978077	0.938493	0.923663	0.978077	0.96098	0.852347	0.452328	0.906027	0.976609	0.761862	0.988084	0.949698	0.60951	0.989336	0.994847	0.98676
BRCA1_MUT	0.793551	0.982726	0.70961	0.866898	0.935439	0.773147	0.954417	0.00523084	0.935764	0.990232	0.849738	0.687611	0.712604	0.923663	0.687611	0.96098	0.000415157	0.58964	0.819746	0.0313794	0.296354	0.988084	0.949698	0.627345	0.943884	0.994847	0.808384
CDC73_MUT	0.934096	0.982726	0.959913	0.254346	0.953198	0.974704	0.954417	0.983905	0.977319	0.990232	0.959827	0.978077	0.938493	0.923663	0.978077	0.973483	0.890377	0.988311	0.450689	0.893775	0.904918	0.938574	0.949698	0.866023	0.979718	0.956521	0.00033474
CDH1_MUT	0.793551	0.982726	0.959913	0.876541	0.940377	0.974704	0.954417	0.937565	0.827193	0.990232	0.947936	0.978077	0.938493	0.923663	0.978077	0.96098	0.942492	0.942654	0.591983	0.91589	0.718775	0.988084	0.982654	0.86522	0.99114	0.994847	0.808384
CDK12_MUT	0.793551	0.982726	0.959913	0.992258	0.935439	0.974704	0.954417	0.983905	0.935764	0.990232	0.947936	0.978077	0.938493	0.923663	0.978077	0.96098	0.942492	0.958741	0.402122	0.948225	0.924908	0.988084	0.982654	0.881771	0.99114	0.994847	0.808384
CDKN2A_MUT	0.793551	0.93205	0.613921	0.821762	0.935439	0.63343	0.878781	0.983905	0.58698	0.252866	0.947936	0.175656	0.957164	0.923663	0.175656	0.811142	0.942492	0.958741	0.647006	0.778902	NA	0.988084	0.735143	0.676184	0.99114	0.994847	0.808384
DOCK2_MUT	0.793551	0.93205	0.613921	0.911395	0.935439	0.710217	0.934124	0.937565	0.76441	0.602777	0.849738	0.543208	0.712604	0.923663	0.543208	0.735691	0.852347	0.958741	0.647006	0.0565345	0.961669	0.988084	0.949698	0.916442	0.989336	0.994847	0.808384
EGFR_MUT	0.793551	0.968147	0.959913	0.729054	0.935439	0.974704	0.954417	0.983905	0.935764	0.990232	0.947936	0.978077	0.951008	0.923663	0.978077	0.99701	0.903559	0.989378	0.647006	0.976609	0.924908	0.988084	0.982654	0.916442	0.989336	0.994847	0.808384
ELMO1_MUT	0.793551	0.982726	0.959913	0.400097	0.935439	0.974704	0.954417	0.983905	0.948627	0.990232	0.959827	0.978077	0.938493	0.923663	0.978077	0.96098	0.00192318	0.00509418	0.829251	0.474161	0.430529	0.988084	0.949698	0.0496041	0.979718	0.994847	0.808384
EP300_MUT	0.793551	0.651427	0.613921	0.274496	0.935439	0.764973	0.954417	0.937565	0.935764	0.990232	0.947936	0.978077	0.938493	0.923663	0.978077	0.96098	0.643691	0.612641	0.647006	0.976609	0.606358	0.938574	0.753436	0.670635	0.943884	0.953218	0.808384
EPHA3_MUT	0.948434	0.982726	0.959913	0.274496	0.935439	0.974704	0.954417	0.937565	0.946759	0.990232	0.947936	0.978077	0.938493	0.923663	0.978077	0.96098	0.852347	0.329798	0.450689	0.976609	0.00323682	0.988084	0.327125	0.627345	0.989336	0.994847	0.928584
EPHA6_MUT	0.724422	0.968147	0.959913	0.795564	0.935439	0.974704	0.954417	0.983905	0.935764	0.699736	0.947936	0.973983	0.938493	0.923663	0.973983	0.96098	0.942492	0.989378	0.402122	0.91589	0.682217	0.988084	0.982654	0.881771	0.995156	0.994847	0.881208
EPHA7_MUT	0.00857545	0.00161385	6.8658e-06	0.448873	0.935439	0.25604	0.954417	0.0615104	0.935764	0.597099	0.947936	0.0587671	0.938493	0.923663	0.0587671	0.855719	0.622558	0.643883	0.943192	0.976609	0.68428	0.938574	0.949698	0.0496873	0.992447	0.956521	0.83525
ERBB3_MUT	0.948434	0.999538	0.959913	0.901564	0.935439	0.974704	0.954417	0.983905	0.935764	0.990232	0.947936	0.978077	0.938493	0.923663	0.978077	0.973483	0.985781	0.989378	0.807417	0.394109	0.994994	0.988084	0.290437	0.94347	0.989336	0.994847	NA
ERBB4_MUT	0.948434	0.999538	0.959913	0.400097	0.935439	0.974704	0.954417	0.983905	0.940091	0.990232	0.947936	0.978077	0.938493	0.923663	0.978077	0.973483	0.942492	0.989378	0.471129	0.976609	0.994994	0.988084	0.949698	0.916442	0.995156	0.994847	NA
ETV4_MUT	0.793551	0.93205	0.948809	0.768288	0.935439	0.974704	0.954417	0.937565	0.948627	0.990232	0.947936	0.978077	0.938493	0.923663	0.978077	0.96098	0.852347	0.69387	0.647006	0.976609	0.842518	0.988084	0.949698	0.627345	0.992447	0.994847	0.550063
FANCA_MUT	0.948434	0.982726	0.970516	0.851708	0.935439	0.996706	0.954417	0.983905	0.940091	0.990232	0.947936	0.978077	0.938493	0.923663	0.978077	0.973483	0.881084	0.624252	0.821547	0.948225	NA	0.988084	0.949698	0.881771	0.989336	0.994847	0.808384
FANCM_MUT	0.909498	0.982726	0.959913	0.400097	0.935439	0.974704	0.954417	0.937565	0.935764	0.990232	0.947936	0.978077	0.938493	0.923663	0.978077	0.96098	0.852347	0.285856	0.908305	0.976609	0.341436	0.988084	0.951675	0.0131166	0.989336	0.994847	0.905423
FAT3_MUT	0.793551	0.93205	0.324312	0.664315	0.935439	0.518089	0.954417	0.937565	0.948627	0.990232	0.947936	0.978077	0.938493	0.971213	0.978077	0.96098	0.890377	0.329798	0.693891	0.543021	0.296354	0.938574	0.949698	0.765612	0.989336	0.956521	0.82896
FBXW7_MUT	0.934096	0.995888	0.959913	0.220225	0.953198	0.974704	0.954417	0.937565	0.977319	0.990232	0.959827	0.978077	0.938493	0.923663	0.978077	0.96098	0.985781	0.958741	0.741746	0.976609	NA	0.988084	0.735143	0.916442	0.99114	0.994847	0.98676
FGF10_MUT	0.934096	0.982726	0.948809	0.274496	0.935439	0.974704	0.961175	0.937565	0.948627	0.990232	0.996154	0.978077	0.938493	0.923663	0.978077	0.987336	0.00997631	0.223564	0.819746	0.394109	0.296354	0.727091	0.949698	0.473694	0.511232	0.77274	0.808384
FGF7_MUT	0.948434	0.982726	0.133031	0.954742	0.935439	0.311326	0.954417	0.315713	0.935764	0.993782	0.947936	0.978077	0.938493	0.923663	0.978077	0.96098	0.942492	0.989378	0.450689	0.000314995	NA	0.00158255	0.949698	0.916442	0.700056	0.00201776	0.98676
FGFR3_MUT	0.712849	0.526587	0.439987	0.651876	0.935439	0.518089	0.954417	0.937565	0.935764	0.597099	0.947936	0.543208	0.938493	0.923663	0.543208	0.96098	0.852347	0.324551	0.826149	0.91589	0.43768	0.988084	0.949698	0.627345	0.989336	0.994847	0.934852
FLT4_MUT	0.948434	0.999538	0.959913	0.400097	0.953198	0.974704	0.988417	0.983905	0.948627	0.990232	0.959827	0.978077	0.938493	0.923663	0.978077	0.987336	0.00997631	0.324551	0.8521	0.696167	0.272933	0.988084	0.949698	0.154826	0.989336	0.994847	0.821847
FOXL2_MUT	0.793551	0.968147	0.948809	0.729054	0.935439	0.974704	0.954417	0.983905	0.935764	0.990232	0.947936	0.978077	0.938493	0.923663	0.978077	0.96098	0.942492	0.825237	0.49597	0.696167	0.924908	0.988084	0.949698	0.915828	0.99114	0.994847	0.550063
FUBP1_MUT	0.00020429	0.27259	0.439987	0.080173	0.935439	0.000598354	0.954417	0.0348275	0.935764	0.213161	0.947936	0.657884	0.938493	0.923663	0.657884	0.838516	0.643691	0.573063	0.821547	0.976609	NA	0.366713	0.982654	0.277901	0.989336	0.502953	0.821847
GUCY1A2_MUT	0.907022	0.982726	0.959913	0.400097	0.935439	0.974704	0.954417	0.983905	0.935764	0.990232	0.947936	0.978077	0.938493	0.923663	0.978077	0.96098	0.942492	0.266161	0.768377	0.716362	NA	0.988084	0.982654	0.722123	0.995156	0.994847	NA
HNF1A_MUT	0.934096	0.999538	0.959913	0.866898	0.953198	0.983891	0.954417	0.937565	0.935764	0.990232	0.947936	0.978077	0.938493	0.923663	0.978077	0.96098	0.282154	0.0446759	0.488397	0.000254964	NA	0.988084	0.949698	0.709919	0.99114	0.994847	NA
INPP4B_MUT	0.211645	0.0142959	0.183789	0.876541	0.220841	0.0792353	0.524699	0.937565	0.935764	0.597099	0.947936	0.543208	0.038207	0.923663	0.543208	0.0748828	0.903559	0.942654	0.90834	0.976609	0.642225	0.988084	0.753436	0.866023	0.99114	0.994847	0.808384
INSR_MUT	0.909498	0.982726	0.959913	0.400097	0.953198	0.974704	0.954417	0.967152	0.946759	0.990232	0.947936	0.978077	0.938493	0.923663	0.978077	0.987336	0.143846	0.223564	0.819746	0.976609	0.598167	0.988084	0.107549	0.670635	0.989336	0.994847	0.83525
IRS2_MUT	0.748001	0.968147	0.613921	0.593814	0.935439	0.710217	0.954417	0.937565	0.935764	0.990232	0.947936	0.978077	0.938493	0.923663	0.978077	0.96098	0.00192318	0.329798	0.488397	0.400167	0.272933	0.988084	0.949698	0.0496041	0.697861	0.994847	0.410979
JAK2_MUT	0.748001	0.968147	0.242337	0.876541	0.935439	0.441633	0.954417	0.967152	0.935764	0.365606	0.947936	0.100442	0.938493	0.656555	0.100442	0.96098	0.903559	0.0446759	0.90834	0.91589	NA	0.361755	0.949698	0.559479	0.508218	0.510551	0.996082
KDR_MUT	0.272379	0.0218826	0.439987	0.901564	0.53007	0.397082	0.524699	0.937565	0.434502	0.365606	0.849738	0.386757	0.712604	0.691769	0.386757	0.28158	0.881084	0.958741	0.875622	0.976609	0.924908	0.835436	0.949698	0.86522	0.943884	0.859367	0.905613
KEAP1_MUT	0.724422	0.180862	0.421692	0.952508	0.789511	0.39384	0.878781	0.937565	0.935764	0.365606	0.947936	0.386757	0.938493	0.691769	0.386757	0.605985	0.889396	0.958741	0.90834	0.948225	0.965238	0.727091	0.870485	0.866023	0.825249	0.77274	0.808384
KIT_MUT	0.934096	0.982726	0.959913	0.503926	0.935439	0.996706	0.954417	0.983905	0.948627	0.990232	0.947936	0.978077	0.938493	0.923663	0.978077	0.987336	0.852347	0.958741	0.591983	0.976609	0.908118	0.988084	0.949698	0.2722	0.989336	0.994847	0.98676
LRP1B_MUT	0.793551	0.93205	0.613921	0.729054	0.935439	0.710217	0.954417	0.937565	0.76441	0.602777	0.849738	0.543208	0.887118	0.923663	0.543208	0.800118	0.942492	0.989378	0.826149	0.91589	0.829963	0.988084	0.949698	0.866023	0.989336	0.994847	0.932877
LRP6_MUT	0.793551	0.968147	0.948809	0.274496	0.935439	0.974704	0.954417	0.983905	0.935764	0.990232	0.947936	0.978077	0.938493	0.923663	0.978077	0.96098	0.903559	0.958741	0.708925	0.0795698	0.904918	0.988084	0.949698	0.866023	0.99114	0.994847	0.881557
MAP3K1_MUT	0.907022	0.968147	0.948809	0.732144	0.935439	0.974704	0.954417	0.937565	0.935764	0.990232	0.947936	0.978077	0.938493	0.923663	0.978077	0.96098	0.942492	0.942654	0.647006	0.948225	0.68428	0.988084	0.982654	0.916442	0.989336	0.994847	0.996082
MET_MUT	0.793551	0.982726	0.959913	0.876541	0.940377	0.974704	0.954417	0.937565	0.827193	0.990232	0.947936	0.978077	0.938493	0.923663	0.978077	0.96098	0.852347	0.989378	0.768377	0.762928	0.994994	0.361755	0.949698	0.997383	0.0743733	0.357653	0.808384
NCOA3_MUT	0.948434	0.999538	0.959913	0.866898	0.935439	0.996706	0.954417	0.983905	0.935764	0.990232	0.947936	0.978077	0.938493	0.943281	0.978077	0.987336	0.852347	0.223564	0.819746	0.976609	0.642225	0.988084	0.949698	0.60951	0.989336	0.994847	0.821847
NCOR1_MUT	0.907022	0.982726	0.959913	0.400097	0.935439	0.974704	0.954417	0.983905	0.935764	0.990232	0.947936	0.978077	0.938493	0.923663	0.978077	0.96098	0.942492	0.266161	0.768377	0.716362	NA	0.988084	0.982654	0.722123	0.995156	0.994847	NA
NF1_MUT	0.948434	0.999538	0.959913	0.290638	0.935439	0.983891	0.954417	0.937565	0.935764	0.990232	0.947936	0.978077	0.938493	0.923663	0.978077	0.96098	0.889396	0.989378	0.647006	0.976609	0.939397	0.988084	0.949698	0.881771	0.979718	0.994847	0.82896
NFE2L2_MUT	0.948434	0.982726	0.613921	0.453555	0.935439	0.773147	0.954417	0.937565	0.935764	0.990232	0.947936	0.978077	0.712604	0.923663	0.978077	0.96098	0.889396	0.989378	0.819746	0.976609	0.994994	0.988084	0.949698	0.813134	0.99114	0.994847	0.83525
NOTCH1_MUT	0.0288534	0.22696	0.0894742	0.908711	0.247771	0.081681	0.524699	0.937565	0.935764	0.106904	0.849738	0.100442	0.938493	0.0328074	0.100442	0.605985	0.852347	0.266161	0.647006	0.91589	0.357182	0.988084	0.949698	0.543312	0.99114	0.994847	0.808384
NOTCH2_MUT	0.806209	0.811752	0.948809	0.936274	0.935439	0.974704	0.954417	0.937565	0.95325	0.788489	0.963048	0.92816	0.938493	0.923663	0.92816	0.973483	0.985781	0.70759	0.647006	0.948225	0.682217	0.988084	0.937779	0.748633	0.99114	0.994847	0.808384
NOTCH4_MUT	0.784046	0.0700349	0.566422	0.866898	0.835919	0.518089	0.878781	0.983905	0.935764	0.597099	0.947936	0.620116	0.938493	0.923663	0.620116	0.605985	0.622558	0.624252	0.684379	0.976609	0.606358	0.0768499	0.949698	0.60951	0.488718	0.138141	0.550063
NPM1_MUT	0.934096	0.999538	0.959913	0.866898	0.953198	0.983891	0.954417	0.937565	0.935764	0.990232	0.947936	0.978077	0.938493	0.923663	0.978077	0.96098	0.282154	0.0446759	0.488397	0.000254964	NA	0.988084	0.949698	0.709919	0.99114	0.994847	NA
NSD1_MUT	0.793551	0.93205	0.948809	0.768288	0.935439	0.974704	0.954417	0.937565	0.948627	0.990232	0.947936	0.978077	0.938493	0.923663	0.978077	0.96098	0.0437157	0.491943	0.450689	0.696167	0.430529	0.988084	0.949698	0.0496041	0.979718	0.994847	0.550063
PARP1_MUT	0.948434	0.999538	0.983685	0.274496	0.935439	0.974704	0.954417	0.983905	0.935764	0.990232	0.947936	0.978077	0.938493	0.872418	0.978077	0.96098	0.71915	0.825237	0.450689	0.976609	0.761862	0.988084	0.480158	0.670635	0.989336	0.994847	0.83525
PGR_MUT	0.272379	0.526587	0.324312	0.866898	0.53007	0.311326	0.524699	0.937565	0.76441	0.597099	0.947936	0.527348	0.712604	0.923663	0.527348	0.532142	0.852347	0.70759	0.647006	0.14393	0.924908	0.988084	0.735143	0.60951	0.99114	0.994847	0.895142
PHLPP2_MUT	0.793551	0.93205	0.948809	0.768288	0.935439	0.974704	0.954417	0.937565	0.948627	0.990232	0.947936	0.978077	0.938493	0.923663	0.978077	0.96098	0.0437157	0.491943	0.450689	0.696167	0.430529	0.988084	0.949698	0.0496041	0.979718	0.994847	0.550063
PIK3CA_MUT	0.907022	0.968147	0.959913	0.374539	0.935439	0.974704	0.954417	0.937565	0.935764	0.990232	0.947936	0.978077	0.938493	0.923663	0.978077	0.96098	0.881084	0.958741	0.819746	0.91589	0.917301	0.988084	0.949698	0.866865	0.587655	0.994847	0.905613
PIK3CG_MUT	0.948434	0.995888	0.983685	0.220225	0.935439	0.974704	0.954417	0.983905	0.935764	0.990232	0.947936	0.978077	0.938493	0.923663	0.978077	0.96098	0.209921	0.989378	0.402122	0.696167	0.598167	0.988084	0.982654	0.60951	0.989336	0.994847	0.895142
PKHD1_MUT	0.948434	0.982726	0.959913	0.911395	0.935439	0.974704	0.954417	0.983905	0.837788	0.990232	0.947936	0.978077	0.712604	0.923663	0.978077	0.96098	0.852347	0.958741	0.450689	0.0565345	0.924908	0.805886	0.949698	0.866023	0.805261	0.77274	0.808384
PMS2_MUT	0.0738552	0.10369	0.439987	0.851708	0.247771	0.25604	0.524699	0.983905	0.935764	0.365606	0.849738	0.100442	0.938493	0.923663	0.100442	0.0957145	0.495648	0.223564	0.970558	0.976609	NA	0.0623763	0.949698	0.0891382	0.662958	0.357653	0.931477
PTEN_MUT	0.948434	0.999538	0.959913	0.400097	0.935439	0.996706	0.954417	0.937565	0.935764	0.991763	0.947936	0.978077	0.938493	0.923663	0.978077	0.973483	0.79276	0.210717	0.90834	0.976609	0.138443	0.988084	0.949698	0.528901	0.989336	0.994847	0.83525
RB1_MUT	0.748001	0.312442	0.119929	0.21684	0.00223266	0.0645605	0.00322339	0.937565	0.434502	0.597099	0.183278	0.0686538	0.0156557	0.923663	0.0686538	0.0205956	0.852347	0.958741	0.819746	0.543021	0.68428	0.003137	0.982654	0.60951	0.0839808	0.0154483	0.000146665
RICTOR_MUT	0.948434	0.796635	0.959913	0.729054	0.935439	0.974704	0.954417	0.983905	0.935764	0.990232	0.982761	0.978077	0.938493	0.923663	0.978077	0.96098	0.98249	0.958741	0.708925	0.91589	0.926656	0.988084	0.949698	0.916442	0.989336	0.994847	0.98676
ROS1_MUT	0.948434	0.982726	0.948809	0.521332	0.953198	0.974704	0.954417	0.983905	0.976859	0.990232	0.959827	0.978077	0.938493	0.971213	0.978077	0.973483	0.71915	0.461253	0.450689	0.543021	0.460535	0.938574	0.949698	0.594437	0.697861	0.926225	0.808384
SETBP1_MUT	0.793551	0.538466	0.948809	0.729054	0.935439	0.974704	0.954417	0.983905	0.946759	0.742121	0.959827	0.978077	0.938493	0.923663	0.978077	0.96098	0.889396	0.958741	0.450689	0.976609	0.917301	0.988084	0.949698	0.866023	0.989336	0.994847	0.719945
SLIT2_MUT	0.934096	0.999538	0.948809	0.851708	0.935439	0.974704	0.954417	0.937565	0.935764	0.993782	0.959827	0.978077	0.938493	0.923663	0.978077	0.973483	0.985781	0.989378	0.908305	0.716362	0.68428	0.938574	0.949698	0.94347	0.99114	0.956521	0.82896
SPEN_MUT	0.0836149	0.0700349	0.0894742	0.400097	0.220841	0.00141987	0.524699	0.937565	0.935764	0.729361	0.947936	0.703213	0.938493	0.923663	0.703213	0.532142	0.999392	0.958741	0.402122	0.279016	NA	0.988084	0.000387567	0.627345	0.989336	0.994847	0.808384
STK11_MUT	0.793551	0.0142959	1.68239e-05	0.908711	0.000115238	4.64041e-06	0.0155332	0.937565	0.58698	0.000867555	0.849738	0.318071	0.712604	0.0328074	0.318071	9.13746e-08	0.71915	0.324551	0.722027	0.948225	0.357182	0.366713	0.949698	0.60951	1.41718e-08	0.558407	0.00283133
TET2_MUT	0.724422	0.180862	0.613355	0.876541	0.935439	0.710217	0.954417	0.937565	0.935764	0.990232	0.947936	0.978077	0.038207	0.923663	0.978077	0.605985	0.942492	0.989378	0.450689	0.742636	NA	0.283471	0.949698	0.916442	0.697861	0.39084	0.895142
TOP1_MUT	0.858438	0.982726	0.959913	0.729054	0.935439	0.974704	0.954417	0.983905	0.58698	0.990232	0.947936	0.978077	0.938493	0.923663	0.978077	0.848576	0.71915	0.958741	0.867113	0.00455975	0.917301	0.366713	0.982654	0.868116	0.050723	0.39084	0.808384
TP53_MUT	0.793551	0.991961	0.959913	0.253558	0.935439	0.974704	0.954417	0.937565	0.935764	0.990232	0.959827	0.978077	0.938493	0.923663	0.978077	0.96098	0.857098	0.989378	0.632113	0.543021	0.761862	0.938574	0.949698	0.866023	0.979718	0.956521	0.808384
TRRAP_MUT	0.948434	0.982726	0.959913	0.254346	0.935439	0.974704	0.954417	0.937565	0.935764	0.990232	0.959827	0.979283	0.938493	0.923663	0.979283	0.973483	0.165749	0.325986	0.591983	0.829612	0.272933	0.988084	0.949698	0.146194	0.762693	0.994847	0.808384
TSC2_MUT	0.907022	0.968147	0.959913	0.233104	0.935439	0.974704	0.954417	0.937565	0.935764	0.990232	0.947936	0.978077	0.938493	0.923663	0.978077	0.96098	0.852347	0.958741	0.966728	0.91589	NA	0.988084	0.949698	0.892048	0.989336	0.994847	0.915579
XPO1_MUT	0.763646	0.982726	0.959913	0.866898	0.935439	0.974704	0.954417	0.983905	0.935764	0.597099	0.947936	0.603947	0.903948	0.691769	0.603947	0.848576	0.105335	0.432692	0.594093	0.000666292	0.606358	0.523387	0.982654	0.501139	0.115365	0.523485	0.808384
XRCC3_MUT	0.386064	0.0144902	0.716156	0.876541	0.935439	0.71485	0.954417	0.983905	0.935764	0.597099	0.947936	0.460537	0.938493	0.656555	0.460537	0.758083	0.942492	0.989378	0.768377	0.716362	0.770481	0.988084	0.949698	0.866023	0.992447	0.994847	0.808384
APC_MUT	NA	NA	NA	NA	NA	NA	NA	NA	NA	NA	NA	NA	NA	NA	NA	NA	0.942492	0.989378	0.450689	0.91589	NA	0.988084	0.949698	0.722123	0.99114	0.994847	0.895142
CARD11_MUT	NA	NA	NA	NA	NA	NA	NA	NA	NA	NA	NA	NA	NA	NA	NA	NA	0.985781	0.989378	0.829251	0.91589	0.904918	0.938574	0.949698	0.916442	0.989336	0.956521	NA
CDH5_MUT	NA	NA	NA	NA	NA	NA	NA	NA	NA	NA	NA	NA	NA	NA	NA	NA	0.942492	0.989378	0.402122	0.788531	NA	0.0192108	1.00632e-06	0.866023	0.697861	0.0425499	NA
CIC_MUT	NA	NA	NA	NA	NA	NA	NA	NA	NA	NA	NA	NA	NA	NA	NA	NA	0.890377	0.871762	0.90834	0.91589	0.682217	0.28198	0.237286	0.881771	0.697861	0.351944	NA
CREBBP_MUT	NA	NA	NA	NA	NA	NA	NA	NA	NA	NA	NA	NA	NA	NA	NA	NA	0.903559	0.989378	0.829251	0.976609	NA	0.6971	0.949698	0.916442	0.979718	0.728353	0.808384
EPHA5_MUT	NA	NA	NA	NA	NA	NA	NA	NA	NA	NA	NA	NA	NA	NA	NA	NA	0.951569	0.266161	0.757737	0.948225	0.412468	0.988084	4.24291e-07	0.0132871	0.99114	0.994847	NA
ERCC2_MUT	NA	NA	NA	NA	NA	NA	NA	NA	NA	NA	NA	NA	NA	NA	NA	NA	0.852347	0.189062	0.402122	0.543021	0.0372377	0.835436	0.237286	0.154826	0.762693	0.803659	NA
FLT1_MUT	NA	NA	NA	NA	NA	NA	NA	NA	NA	NA	NA	NA	NA	NA	NA	NA	0.903559	0.570131	0.764561	0.91589	0.642225	0.988084	0.937779	0.0131166	0.989336	0.994847	NA
GATA2_MUT	NA	NA	NA	NA	NA	NA	NA	NA	NA	NA	NA	NA	NA	NA	NA	NA	0.852347	0.69387	0.757737	0.91589	NA	0.993602	0.0669143	0.94347	0.995156	0.994847	0.932877
GATA3_MUT	NA	NA	NA	NA	NA	NA	NA	NA	NA	NA	NA	NA	NA	NA	NA	NA	0.857098	0.527526	0.0279296	0.91589	NA	0.988084	0.735143	0.722123	0.989336	0.994847	0.928584
GRIN2A_MUT	NA	NA	NA	NA	NA	NA	NA	NA	NA	NA	NA	NA	NA	NA	NA	NA	0.000415157	3.04892e-05	0.843384	0.181117	NA	1.6885e-05	0.982654	0.00598254	4.065e-05	3.18893e-05	NA
IKBKE_MUT	NA	NA	NA	NA	NA	NA	NA	NA	NA	NA	NA	NA	NA	NA	NA	NA	0.970958	0.989378	0.875622	0.976609	NA	0.988084	0.949698	0.94347	0.99114	0.994847	0.932877
JUN_MUT	NA	NA	NA	NA	NA	NA	NA	NA	NA	NA	NA	NA	NA	NA	NA	NA	0.852347	0.324551	0.684379	0.91589	0.682217	0.988084	0.949698	0.833686	0.989336	0.994847	0.905613
MTOR_MUT	NA	NA	NA	NA	NA	NA	NA	NA	NA	NA	NA	NA	NA	NA	NA	NA	0.970958	0.942654	0.450689	0.91589	0.682217	0.938574	0.937779	0.878399	0.989336	0.956521	NA
NOTCH3_MUT	NA	NA	NA	NA	NA	NA	NA	NA	NA	NA	NA	NA	NA	NA	NA	NA	0.71915	0.324551	0.757737	0.82333	NA	0.0768499	0.982654	0.633711	0.577536	0.138141	0.16291
PALB2_MUT	NA	NA	NA	NA	NA	NA	NA	NA	NA	NA	NA	NA	NA	NA	NA	NA	0.71915	0.958741	0.402122	0.778902	0.904918	0.988084	0.949698	0.866023	0.99114	0.994847	NA
RAD50_MUT	NA	NA	NA	NA	NA	NA	NA	NA	NA	NA	NA	NA	NA	NA	NA	NA	0.889396	0.543785	0.488397	0.91589	0.682217	0.988084	0.949698	0.722123	0.989336	0.994847	NA
SEMA3E_MUT	NA	NA	NA	NA	NA	NA	NA	NA	NA	NA	NA	NA	NA	NA	NA	NA	0.942492	0.573063	0.831596	0.778902	NA	0.988084	0.949698	0.916442	0.99114	0.994847	0.932877
SMARCA4_MUT	NA	NA	NA	NA	NA	NA	NA	NA	NA	NA	NA	NA	NA	NA	NA	NA	0.970958	0.989378	0.708925	0.91589	0.994994	0.988084	0.949698	0.916442	0.99114	0.994847	NA
STAT4_MUT	NA	NA	NA	NA	NA	NA	NA	NA	NA	NA	NA	NA	NA	NA	NA	NA	0.985781	0.324551	0.826149	0.91589	NA	0.988084	0.949698	0.881771	0.995156	0.994847	0.905613
TBX3_MUT	NA	NA	NA	NA	NA	NA	NA	NA	NA	NA	NA	NA	NA	NA	NA	NA	0.857098	0.527526	0.0279296	0.91589	NA	0.988084	0.735143	0.722123	0.989336	0.994847	0.928584
TIPARP_MUT	NA	NA	NA	NA	NA	NA	NA	NA	NA	NA	NA	NA	NA	NA	NA	NA	0.985781	0.325986	0.757737	0.91589	0.424308	0.988084	0.0852279	0.670635	0.99114	0.994847	NA
TSHR_MUT	NA	NA	NA	NA	NA	NA	NA	NA	NA	NA	NA	NA	NA	NA	NA	NA	0.890377	0.958741	0.826149	0.976609	NA	0.988084	0.982654	0.343486	0.995156	0.994847	0.98676
USP9X_MUT	NA	NA	NA	NA	NA	NA	NA	NA	NA	NA	NA	NA	NA	NA	NA	NA	0.985781	0.989378	0.450689	0.976609	0.994994	0.988084	0.735143	0.997383	0.992447	0.994847	NA
ZNF217_MUT	NA	NA	NA	NA	NA	NA	NA	NA	NA	NA	NA	NA	NA	NA	NA	NA	0.985781	0.989378	0.450689	0.91589	NA	0.835436	0.949698	0.627345	0.989336	0.817898	0.550063

## Sheet: SCLC
	T_GLRM_Short.run.emphasis	T_GLSZM_Short.zone.emphasis	T_GLCM_Normalized_Contrast	T_GLCM_Normalized_Entropy	T_GLCM_Normalized_Homogeneity	T_GLCM_Normalized_Dissimilarity	T_GLCM_Normalized_nverse.difference.moment	T_GLCM_Normalized_Correlation	T_TFC_Mean.convergence	T_TFCCM_Second.angular.moment	T_TFCCM_Contrast	T_TFCCM_Entropy	T_TFCCM_Intensity	T_TFCCM_Inverse.difference.moment	T_TFCCM_Code.Entropy	T_NGLD_Small.number.emphasis	Maximum.SUV	SUV.SD	SUV.bias.corrected.Kurtosis	Entropy	SULpeak	Surface.area	Surface.SUV.entropy.1	Surface.SUV.SD.1	SUVmax_prod_surface_area	Entropy_prod_surface_area	SULpeak_prod_surface_area
ABL2_MUT	0.0384211	0.501032	0.953701	0.378101	0.0273123	0.973665	0.15513	0.693719	0.899834	0.2692	0.909255	0.0034856	0.532626	0.455589	0.0034856	0.0327721	0.211711	0.00786084	0.898111	0.978363	NA	0.659088	0.0119368	0.0644896	0.362346	0.667085	0.622325
ALK_MUT	0.882291	0.824327	0.987954	0.907598	0.973188	0.985064	0.972628	0.723521	0.938185	0.990825	0.921516	0.940642	0.783732	0.936647	0.940642	0.938458	0.863937	0.845463	0.677856	0.826008	0.932922	0.984738	0.931981	0.876869	0.986957	0.968721	0.978795
ALOX12B_MUT	0.950142	0.994894	0.987954	0.458621	0.973188	0.985064	0.972628	0.868623	0.938185	0.990825	0.921516	0.986803	0.969381	0.961487	0.986803	0.982941	0.211711	0.00786084	0.99113	0.946023	NA	0.984738	0.929198	0.876869	0.986957	0.968721	0.978795
APC_MUT	0.913624	0.994894	0.987954	0.956486	0.973188	0.985064	0.972628	0.999154	0.6814	0.944018	0.857141	0.86086	0.864247	0.936647	0.86086	0.982941	0.962505	0.974013	0.689364	0.838177	0.932922	0.962627	0.929198	0.976407	0.986957	0.931812	0.978795
ARID1B_MUT	0.950142	0.994894	0.992778	0.0220652	0.973188	0.998449	0.972628	0.461653	0.938185	0.990825	0.940441	0.986803	0.953319	0.961487	0.986803	0.982941	0.978271	0.845463	0.948738	0.838177	NA	0.984738	0.929198	0.314586	0.986957	0.968721	0.986394
ASXL1_MUT	0.780073	0.798305	0.987954	0.634683	0.973188	0.985064	0.857472	0.00160158	0.333785	0.837013	0.433449	0.805384	0.559763	0.928302	0.805384	0.70574	0.880142	0.974013	0.99113	0.662107	0.932922	0.962627	0.929198	0.976407	0.738227	0.931812	0.462357
ATM_MUT	0.950142	0.994894	0.987954	0.618774	0.973188	0.985064	0.736131	0.39663	0.664064	0.944018	0.433449	0.63928	0.00543368	0.530867	0.63928	0.786211	0.978271	0.851951	0.99113	0.593883	0.995456	0.984738	0.929198	0.918097	0.986957	0.968721	0.978795
ATR_MUT	0.752379	0.798305	0.953701	0.618774	0.973188	0.973665	0.758244	0.593238	0.6814	0.990825	0.782662	0.938821	0.532626	0.936647	0.938821	0.938458	0.885206	0.926626	0.652152	0.838177	0.995456	0.962627	0.929198	0.976407	0.956915	0.931812	0.978795
ATRX_MUT	0.959824	0.991509	0.987954	0.602047	0.973188	0.985064	0.972628	0.868623	0.6814	0.990825	0.739907	0.982236	0.532626	0.961487	0.982236	0.982941	0.962505	0.994274	0.995666	0.992462	0.995456	0.988467	0.929198	0.907533	0.986957	0.994232	0.520657
BACH1_MUT	0.752379	0.738475	0.0318376	0.458621	0.00145749	0.0158517	0.15513	0.754556	0.6814	0.770922	0.909255	0.0851198	0.532626	0.936647	0.0851198	0.70574	0.211711	0.010473	0.867016	0.978363	NA	0.485638	0.929198	0.329044	0.0121027	0.367629	0.622325
BARD1_MUT	0.950142	0.991509	0.987954	0.458621	0.973188	0.985064	0.972628	0.868623	0.938185	0.995724	0.940441	0.986803	0.953319	0.928302	0.986803	0.98745	0.978271	0.851951	0.295724	0.826008	0.995456	0.988467	1.30065e-05	0.876869	0.993492	0.997296	NA
BCOR_MUT	0.343025	0.994894	0.987954	0.913196	0.993645	0.985064	0.972628	0.762959	0.976655	0.804264	0.940441	0.238221	0.75505	0.961487	0.238221	0.982941	0.423611	0.851951	0.99113	0.946023	0.995456	0.659088	0.929198	0.907203	0.236937	0.667085	0.459627
BCR_MUT	0.913624	0.991509	0.987954	0.913196	0.973188	0.985064	0.857472	0.681096	0.664064	0.974214	0.768003	0.905163	0.418311	0.928302	0.905163	0.935132	0.9966	0.974013	0.901198	0.978363	0.995456	0.99055	0.929198	0.976407	0.986957	0.994232	0.978795
BRCA1_MUT	0.752379	0.798305	0.987954	0.913491	0.973188	0.973665	0.857472	0.999154	0.520204	0.884999	0.768003	0.805384	0.398414	0.928302	0.805384	0.70574	0.863937	0.830246	0.99113	0.999101	0.932922	0.962627	0.929198	0.876869	0.986957	0.931812	0.978795
BRD2_MUT	0.913624	0.994894	0.992778	0.907598	0.973188	0.989069	0.972628	0.868623	0.950967	0.990825	0.966031	0.986803	0.969381	0.936647	0.986803	0.982941	0.358785	0.736354	0.888101	0.974534	0.799522	0.962627	0.929198	0.876869	0.914816	0.931812	0.520657
BRD4_MUT	0.72391	0.50015	0.981023	0.034536	0.973188	0.973665	0.88135	0.891705	0.0704706	0.990825	0.433449	0.86086	0.66822	0.936647	0.86086	0.70574	0.978271	0.985293	0.689364	0.00135329	0.995456	0.984738	0.931981	0.976407	0.986957	0.968721	0.978795
BRIP1_MUT	0.256857	0.738475	0.953701	0.693112	0.877128	0.973665	0.688155	0.550936	0.651039	0.491963	0.433449	0.344764	0.532626	0.376473	0.344764	0.585261	0.519368	0.207989	0.888101	0.838177	0.932922	0.0897146	0.929198	0.625135	0.28239	0.367629	0.459627
CDC73_MUT	0.950142	0.994894	0.987954	0.913196	0.973188	0.985064	0.972628	0.868623	0.938185	0.990825	0.940441	0.986803	0.864247	0.961487	0.986803	0.998113	0.863937	0.845463	0.99113	0.992462	0.932922	0.988467	0.96986	0.876869	0.986957	0.994232	0.984662
CDX2_MUT	0.950142	0.738475	0.987954	0.913196	0.973188	0.985064	0.972628	0.868623	0.6814	0.990825	0.909255	0.938821	0.425121	0.4405	0.938821	0.70574	0.863937	0.736354	0.948738	0.978363	0.995456	0.962627	0.929198	0.876869	0.986957	0.943852	0.978795
CHD1_MUT	0.84831	0.798305	0.987954	0.65271	0.973188	0.985064	0.971873	0.868623	0.978263	0.990825	0.921516	0.805384	0.559763	0.928302	0.805384	0.942895	0.300246	0.0233206	0.99113	0.838177	0.799522	0.962627	0.929198	0.0857492	0.846699	0.931812	0.978795
CIC_MUT	0.950142	0.994894	0.987954	0.693112	0.973188	0.985064	0.834687	0.872495	0.938185	0.990825	0.923376	0.938821	0.66822	0.961487	0.938821	0.889096	0.9966	0.995762	0.901198	0.930746	0.995456	0.984738	0.907761	0.876869	0.986957	0.968721	0.0164112
CREBBP_MUT	0.913624	0.991509	0.987954	0.618774	0.973188	0.985064	0.972628	0.972831	0.976655	0.990825	0.940441	0.973505	0.945511	0.936647	0.973505	0.982941	0.839294	0.851951	0.888101	0.622034	0.932922	0.999225	0.929198	0.976407	0.986957	0.999496	0.986394
DNMT3A_MUT	0.72391	0.738475	0.987954	0.602047	0.96617	0.973665	0.834687	0.149052	0.398925	0.770922	0.173656	0.450681	0.414498	0.784198	0.450681	0.670179	0.863937	0.851951	0.972751	0.996946	0.953443	0.984738	0.929198	0.976407	0.986957	0.968721	0.18068
DOCK2_MUT	0.882291	0.994894	0.987954	0.602047	0.973188	0.985064	0.972628	0.891832	0.943295	0.944018	0.909255	0.986803	0.652704	0.961487	0.986803	0.92404	0.839294	0.830687	0.901198	0.826008	0.995456	0.984738	0.929198	0.680115	0.986957	0.968721	0.978795
EGFR_MUT	0.950142	0.991509	0.987954	0.602047	0.973188	0.985064	0.972628	0.868623	0.938185	0.990825	0.923376	0.982236	0.783732	0.961487	0.982236	0.889096	0.358785	0.708908	0.901198	0.826008	0.799522	0.984738	0.64232	0.727886	0.986957	0.968721	0.978795
EP300_MUT	0.950142	0.991509	0.987954	0.913196	0.973188	0.985064	0.972628	0.868623	0.978263	0.736658	0.923376	0.805384	0.799223	0.928302	0.805384	0.98745	0.839294	0.830246	0.901198	0.946023	0.932922	0.984738	0.929198	0.876869	0.986957	0.968721	0.622325
EPHA5_MUT	0.72391	0.824327	0.987954	0.618774	0.973188	0.985064	0.948697	0.39663	0.932957	0.990825	0.768003	0.86086	0.608772	0.936647	0.86086	0.954715	0.978271	0.974013	0.995666	0.978363	0.940797	0.984738	0.931981	0.976407	0.986957	0.968721	0.459627
EPHA6_MUT	0.72391	0.103165	0.987954	0.693112	0.973188	0.973665	0.542664	0.341727	0.0157335	0.736658	0.0026379	0.00136878	0.398414	0.455589	0.00136878	6.81423e-08	0.519368	0.184116	0.99113	0.946023	0.995456	0.659088	0.929198	0.0195187	0.236937	0.587287	0.184773
EPHA7_MUT	0.72391	0.991509	0.987954	0.132556	0.973188	0.985064	0.972628	0.59236	0.938185	0.677614	0.768003	0.414823	0.929823	0.928302	0.414823	0.982941	0.79841	0.708908	0.0109229	0.826008	0.932922	0.714979	0.931981	0.876869	0.846699	0.702965	0.622325
EPHB1_MUT	0.0260016	0.798305	0.987954	0.913196	0.973188	0.985064	0.834687	0.999154	0.6814	0.448416	0.0524332	0.129244	0.425121	0.34422	0.129244	0.889096	0.839294	0.851951	0.888101	0.992462	0.995456	0.962627	0.929198	0.976407	0.846699	0.931812	0.459627
EPHB4_MUT	0.72391	0.798305	0.00359369	0.0220652	0.911569	0.00155276	0.542664	0.868623	0.6814	0.770922	0.739907	0.00115102	0.797955	0.459484	0.00115102	0.889096	0.863937	0.845463	0.99113	0.992462	0.932922	0.962627	0.929198	0.876869	0.956915	0.931812	0.462357
ERBB2_MUT	0.950142	0.798305	0.987954	0.458621	0.973188	0.985064	0.972628	0.999154	0.938185	0.736658	0.940441	0.86086	0.425121	0.530867	0.86086	0.938458	0.863937	0.851951	0.888101	0.946023	0.995456	0.020015	0.929198	0.876869	0.899564	0.008559	0.520657
ERBB4_MUT	0.716972	0.798305	0.981023	0.913196	0.973188	0.973665	0.542664	0.00200566	0.0726503	0.641033	0.173656	0.344764	0.398414	0.530867	0.344764	0.24961	0.797542	0.830246	0.901198	0.999101	0.91932	0.884761	0.929198	0.876869	0.986957	0.889818	0.978795
FANCA_MUT	0.84831	0.994894	0.987954	0.907598	0.973188	0.985064	0.973545	0.826853	0.938185	0.770922	0.921516	0.938821	0.969381	0.928302	0.938821	0.982941	0.863937	0.708908	0.901198	0.946023	0.995456	0.984738	0.929198	0.918097	0.986957	0.968721	NA
FANCD2_MUT	0.44641	0.738475	0.987954	0.458621	0.973188	0.973665	0.542664	0.39663	0.398925	0.837013	0.351296	0.77597	0.398414	0.774367	0.77597	0.250056	0.863937	0.845463	0.898111	0.826008	0.932922	0.659088	0.931981	0.876869	0.846699	0.667085	0.462357
FANCI_MUT	0.675955	0.820093	0.987954	0.913196	0.973188	0.985064	0.88135	0.550936	0.815557	0.770922	0.851402	0.77597	0.783732	0.805022	0.77597	0.889096	0.79841	0.708908	0.888101	0.838177	0.91932	0.984738	0.929198	0.876869	0.986957	0.968721	0.184773
FAT3_MUT	0.950142	0.994894	0.987954	0.913196	0.973188	0.985064	0.972628	0.999154	0.938185	0.990825	0.966031	0.986803	0.969381	0.936647	0.986803	0.982941	0.79841	0.708908	0.898111	0.838177	0.932922	0.962627	0.931981	0.727886	0.986957	0.943852	0.986394
FGF23_MUT	0.752379	0.798305	0.987954	0.618774	0.973188	0.985064	0.972628	0.868623	0.938185	0.990825	0.921516	0.973505	0.783732	0.936647	0.973505	0.954715	0.9966	0.974013	0.995666	0.978363	0.932922	0.962627	0.929198	0.976407	0.986957	0.931812	0.978795
FGF4_MUT	0.84831	0.991509	0.987954	0.772379	0.973188	0.985064	0.972628	0.39663	0.938185	0.990825	0.940441	0.938821	0.969381	0.961487	0.938821	0.982941	0.519368	0.0543428	0.901198	0.974534	NA	0.659088	0.929198	0.876869	0.236937	0.667085	0.204591
GNAS_MUT	0.950142	0.994894	0.987954	0.618774	0.973188	0.985064	0.972628	0.972831	0.938185	0.990825	0.921516	0.986803	0.864247	0.961487	0.986803	0.982941	0.987817	0.994274	0.901198	0.838177	NA	0.984738	0.929198	0.976407	0.986957	0.968721	0.978795
GRIN2A_MUT	0.745123	0.768436	0.987954	0.907598	0.973188	0.973665	0.736131	0.754556	0.148429	0.884999	0.668345	0.77597	0.55259	0.774367	0.77597	0.70574	0.9966	0.994274	0.901198	0.978363	0.995456	0.984738	0.929198	0.976407	0.986957	0.968721	0.924215
GUCY1A2_MUT	0.950142	0.991509	0.987954	0.0905818	0.973188	0.985064	0.972628	0.999154	0.932957	0.990825	0.921516	0.986803	0.913085	0.936647	0.986803	0.994194	0.839294	0.793506	0.901198	0.829862	NA	0.984738	0.929198	0.876869	0.846699	0.968721	0.459627
HGF_MUT	0.84831	0.991509	0.987954	0.602047	0.973188	0.985064	0.972628	0.826853	0.976655	0.995724	0.966031	0.805384	0.799223	0.936647	0.805384	0.98745	0.797542	0.575725	0.799483	0.946023	0.932922	0.714979	0.931981	0.876869	0.612135	0.702965	NA
IDH1_MUT	0.881899	0.798305	0.987954	0.913491	0.973188	0.985064	0.88135	0.972831	0.398925	0.884999	0.909255	0.805384	0.510929	0.928302	0.805384	0.0424325	0.358785	0.561597	0.99113	0.992462	0.799522	0.984738	0.929198	0.000121813	0.986957	0.968721	0.978795
IGF1R_MUT	0.950142	0.991509	0.987954	0.458621	0.973188	0.985064	0.972628	0.868623	0.943295	0.990825	0.966621	0.986803	0.864247	0.961487	0.986803	0.982941	0.978271	0.974013	0.972751	0.838177	0.995456	0.962627	0.990679	0.918097	0.986957	0.943852	0.978795
IGF2R_MUT	0.950142	0.994894	0.987954	0.907598	0.973188	0.985064	0.972628	0.868623	0.978263	0.990825	0.966031	0.986803	0.884408	0.972729	0.986803	0.982941	0.962505	0.974013	0.99113	0.978363	0.995456	0.984738	0.931981	0.878606	0.986957	0.968721	0.978795
IL7R_MUT	0.84831	0.991509	0.987954	0.913196	0.973188	0.985064	0.972628	0.762959	0.950967	0.966751	0.940441	0.86086	0.969381	0.936647	0.86086	0.954715	0.962505	0.867675	0.99113	0.838177	0.799522	0.984738	0.929198	0.876869	0.986957	0.968721	0.986394
INSR_MUT	0.780073	0.845835	0.953701	0.929917	0.973188	0.973665	0.542664	0.868623	0.664064	0.944018	0.768003	0.77597	0.652704	0.936647	0.77597	0.0327721	0.9966	0.994274	0.99113	0.838177	0.995456	0.962627	0.929198	0.976407	0.986957	0.931812	NA
IRS2_MUT	0.950142	0.994894	0.992778	0.907598	0.973188	0.985064	0.972628	0.972831	0.976655	0.990825	0.940441	0.986803	0.783732	0.936647	0.986803	0.98745	0.863937	0.830687	0.99113	0.992462	0.932922	0.984738	0.929198	0.876869	0.986957	0.968721	0.978795
JAK3_MUT	0.950142	0.738475	0.987954	0.913196	0.973188	0.985064	0.972628	0.868623	0.6814	0.990825	0.909255	0.938821	0.425121	0.4405	0.938821	0.70574	0.962505	0.852563	7.65671e-05	0.978363	0.995456	0.993329	0.929198	0.976407	0.986957	0.994232	0.978795
KAT6A_MUT	0.343025	0.798305	0.987954	0.602047	0.973188	0.985064	0.972628	0.826853	0.200598	0.990825	0.909255	0.986803	0.398414	0.00408702	0.986803	0.0101815	0.978271	0.974013	0.888101	0.976309	0.962536	0.984738	0.929198	0.950686	0.986957	0.994232	0.924215
KDM5A_MUT	0.72391	0.994894	0.987954	0.198721	0.973188	0.985064	0.88135	0.826853	0.938185	0.884999	0.966031	0.805384	0.953319	0.961487	0.805384	0.98745	0.962505	0.851951	0.99113	0.946023	NA	0.950726	0.929198	0.543821	0.986957	0.889818	0.924215
KDR_MUT	0.72391	0.798305	0.987954	0.631078	0.973188	0.985064	0.736131	0.999154	0.52687	0.677614	0.150047	0.238221	0.510929	0.376473	0.238221	0.70574	0.91128	0.926118	0.696424	0.981761	0.932922	0.962627	0.990679	0.878606	0.986957	0.931812	0.924215
KLHL6_MUT	0.72391	0.0659396	0.987954	0.618774	0.911569	0.973665	0.740148	0.270053	0.6814	0.77721	0.909255	0.730309	0.532626	0.376473	0.730309	0.300919	0.211711	0.00786084	0.901198	0.829862	NA	0.962627	0.426586	0.0621096	0.846699	0.931812	0.622325
LRP1B_MUT	0.882291	0.798305	0.987954	0.907598	0.973188	0.985064	0.88135	0.78934	0.52687	0.944018	0.909255	0.805384	0.559763	0.936647	0.805384	0.70574	0.9966	0.974013	0.888101	0.838177	0.995456	0.984738	0.931981	0.918097	0.995451	0.968721	0.924215
LRP6_MUT	0.881899	0.798305	0.987954	0.913196	0.973188	0.985064	0.972628	0.868623	0.938185	0.990825	0.940441	0.938821	0.783732	0.961487	0.938821	0.889096	0.300246	0.0494278	0.99113	0.978363	0.34837	0.962627	0.929198	0.429235	0.846699	0.931812	0.459627
LTK_MUT	0.950142	0.994894	0.987954	0.931656	0.993645	0.985064	0.972628	0.868623	0.923093	0.990825	0.923376	0.982236	0.532626	0.936647	0.982236	0.98745	0.880142	0.968505	0.99113	0.992462	0.932922	0.984738	0.929198	0.976407	0.986957	0.968721	0.978795
MEF2B_MUT	0.950142	0.994894	0.987954	0.907598	0.973188	0.985064	0.88135	0.754556	0.664064	0.770922	0.240131	0.77597	0.00697599	0.530867	0.77597	0.938458	0.880142	0.994274	0.99113	0.53302	0.932922	0.984738	0.929198	0.976407	0.986957	0.994232	0.978795
MRE11A_MUT	0.882291	0.845835	0.987954	0.530852	0.973188	0.973665	0.857472	0.999154	0.938185	0.884999	0.921516	0.856257	0.923507	0.936647	0.856257	0.889096	0.728221	0.0238027	0.677856	0.826008	0.908806	0.988467	0.929198	0.589429	0.986957	0.994232	0.978795
MTOR_MUT	0.950142	0.798305	0.987954	0.907598	0.973188	0.985064	0.88135	0.872495	0.6814	0.884999	0.768003	0.805384	0.0800315	0.145747	0.805384	0.70574	0.998758	0.845463	0.888101	0.946023	0.932922	0.984738	0.929198	0.876869	0.986957	0.968721	0.978795
MYCN_MUT	0.950142	0.994894	0.992778	0.907598	0.973188	0.989069	0.972628	0.39663	0.976655	0.990825	0.940441	0.982236	0.945511	0.936647	0.982236	0.98745	0.9966	0.994274	0.99113	0.978363	0.932922	0.984738	0.931981	0.876869	0.986957	0.968721	0.978795
NCOA3_MUT	0.84831	0.540344	0.953701	0.458621	0.973188	0.973665	0.834687	0.762959	0.0607111	0.770922	0.726846	0.77597	0.532626	0.00254403	0.77597	0.0550366	0.482361	0.392698	0.99113	0.978363	0.953443	0.962627	0.929198	0.727886	0.846699	0.931812	0.924215
NOTCH1_MUT	0.940993	0.994894	0.987954	0.907598	0.973188	0.985064	0.972628	0.868623	0.938185	0.990825	0.923376	0.982236	0.791593	0.961487	0.982236	0.982941	0.863937	0.852563	0.888101	0.838177	0.932922	0.984738	0.929198	0.876869	0.986957	0.968721	0.978795
NOTCH2_MUT	0.84831	0.991509	0.987954	0.618774	0.973188	0.985064	0.972628	0.999154	0.976655	0.884999	0.921516	0.805384	0.864247	0.961487	0.805384	0.954715	0.962505	0.974013	0.0109229	0.826008	0.932922	0.962627	0.929198	0.976407	0.236937	0.931812	0.459627
NOTCH4_MUT	0.950142	0.991509	0.987954	0.913196	0.973188	0.985064	0.948697	0.841528	0.6814	0.884999	0.739907	0.805384	0.334478	0.0805293	0.805384	0.935132	0.863937	0.350918	0.99113	0.976309	0.801148	0.988467	0.0993654	0.0195187	0.995451	0.994232	0.978795
NTRK3_MUT	0.745123	0.798305	0.987954	0.913196	0.973188	0.985064	0.88135	0.999154	0.8814	0.884999	0.909255	0.805384	0.929823	0.961487	0.805384	0.889096	0.962505	0.974013	0.898111	0.826008	0.932922	0.984738	0.929198	0.976407	0.986957	0.968721	0.978795
PAK7_MUT	0.84831	0.798305	0.0318376	0.178019	0.973188	0.425294	0.972628	0.566946	0.976655	0.990825	0.966031	0.986803	0.532626	0.936647	0.986803	0.954715	0.863937	0.845463	0.898111	0.838177	NA	0.962627	0.929198	0.876869	0.986957	0.943852	0.978795
PARP1_MUT	0.238695	0.994894	0.987954	0.458621	0.973188	0.985064	0.88135	0.39663	0.974519	0.990825	0.974203	0.982236	0.865094	0.961487	0.982236	0.982941	0.666004	0.0558693	0.888101	0.662107	0.799522	0.525736	0.929198	0.945762	0.00362162	0.587287	0.0164112
PARP2_MUT	0.0793383	0.314143	0.363158	0.458621	3.12158e-05	0.0684506	1.80098e-06	0.868623	0.00256965	0.736658	0.173656	0.344764	0.682837	0.041216	0.344764	0.36086	0.978271	0.994274	0.888101	0.826008	0.995456	0.485638	0.929198	0.999038	0.986957	0.587287	0.978795
PARP4_MUT	0.913624	0.798305	0.987954	0.907598	0.973188	0.985064	0.972628	0.868623	0.981856	0.990825	0.940441	0.986803	0.797955	0.961487	0.986803	0.889096	0.863937	0.974013	0.995666	0.838177	0.953443	0.984738	0.929198	0.876869	0.986957	0.968721	0.459627
PDGFRA_MUT	0.913624	0.798305	0.987954	0.458621	0.973188	0.973665	0.688155	0.868623	0.6814	0.944018	0.739907	0.77597	0.532626	0.928302	0.77597	0.635098	0.79841	0.736354	0.99113	0.978363	0.932922	0.962627	0.929198	0.727886	0.956915	0.943852	0.978795
PGR_MUT	0.591408	0.798305	0.987954	0.094706	0.973188	0.973665	0.972628	0.432792	0.943295	0.990825	0.966031	0.86086	0.648071	0.961487	0.86086	0.954715	0.670124	0.207989	0.995666	0.826008	NA	0.714979	0.931981	0.365861	0.861467	0.667085	0.924215
PHLPP2_MUT	0.950142	0.915867	0.987954	0.122648	0.973188	0.985064	0.972628	0.868623	0.775368	0.990825	0.909255	0.986803	0.783732	0.928302	0.986803	0.98745	0.863937	0.851951	0.898111	0.89221	0.932922	0.988467	0.929198	0.876869	0.986957	0.994232	0.924215
PIK3C3_MUT	0.752379	0.798305	0.987954	0.602047	0.973188	0.985064	0.857472	0.270053	0.6814	0.770922	0.752705	0.68699	0.532626	0.936647	0.68699	0.00589326	0.9966	0.995762	0.548591	0.0329597	0.995456	0.659088	0.929198	0.976407	0.589087	0.667085	NA
PIK3CA_MUT	0.913624	0.991509	0.987954	0.913196	0.973188	0.989069	0.972628	0.868623	0.899834	0.990825	0.921516	0.982236	0.783732	0.928302	0.982236	0.982941	0.886731	0.974013	0.793496	0.946023	0.932922	0.984738	0.929198	0.976407	0.986957	0.968721	0.978795
PIK3CG_MUT	0.882291	0.994894	0.987954	0.602047	0.973188	0.985064	0.972628	0.999154	0.85959	0.990825	0.966031	0.986803	0.945511	0.961487	0.986803	0.998113	0.863937	0.736354	0.353785	0.946023	0.995456	0.984738	0.931981	0.727886	0.986957	0.968721	0.978795
PKHD1_MUT	0.884535	0.991509	0.987954	0.252684	0.973188	0.985064	0.88135	0.826853	0.6814	0.944018	0.909255	0.805384	0.652704	0.961487	0.805384	0.889096	0.9966	0.974013	0.699123	0.593883	0.932922	0.988467	0.907761	0.976407	0.986957	0.968721	0.978795
PMS2_MUT	0.913624	0.994894	0.992778	0.907598	0.973188	0.985064	0.972628	0.999154	0.976655	0.770922	0.921516	0.86086	0.864247	0.936647	0.86086	0.98745	0.9966	0.995762	0.888101	0.946023	0.995456	0.984738	0.929198	0.976407	0.986957	0.968721	0.924215
PRPF40B_MUT	0.950142	0.994894	0.987954	0.968933	0.973188	0.985064	0.972628	0.972831	0.976655	0.990825	0.940441	0.986803	0.799223	0.961487	0.986803	0.98745	0.9966	0.974013	0.99113	0.992462	0.995456	0.984738	0.929198	0.876869	0.986957	0.968721	0.978795
PTCH1_MUT	0.0106799	0.798305	0.0166076	0.618774	0.911569	6.47264e-08	0.542664	0.868623	0.6814	0.000960153	0.45323	0.129244	0.532626	0.455589	0.129244	0.423137	0.863937	0.830687	0.0056948	0.593883	NA	0.714979	0.929198	0.876869	0.995451	0.667085	0.984662
PTCH2_MUT	0.00912009	0.798305	0.987954	0.968933	0.877128	0.985064	0.688155	0.826853	0.6814	0.000960153	0.433449	0.192518	0.783732	0.000413615	0.192518	0.70574	0.79841	0.851951	0.995666	0.978363	0.908806	0.884761	0.929198	0.876869	0.899564	0.931812	0.520657
PTEN_MUT	0.84831	0.798305	0.470422	0.941677	0.973188	0.973665	0.972628	0.868623	0.976655	0.990825	0.966031	0.986803	0.884408	0.961487	0.986803	0.954715	0.955853	0.974013	0.901198	0.992462	NA	0.962627	0.929198	0.907533	0.986957	0.931812	0.978795
PTPRD_MUT	0.913624	0.798305	0.987954	0.941677	0.973188	0.973665	0.898936	0.999154	0.747514	0.884999	0.921516	0.805384	0.709626	0.936647	0.805384	0.889096	0.211711	0.0427088	0.99113	0.946023	0.34837	0.988467	0.929198	0.00156997	0.986957	0.997296	0.978795
RB1_MUT	0.950142	0.994894	0.987954	0.618774	0.973188	0.985064	0.972628	0.999154	0.6814	0.990825	0.909255	0.986803	0.745674	0.928302	0.986803	0.98745	0.962505	0.974013	0.898111	0.978363	0.932922	0.988467	0.929198	0.976407	0.986957	0.994232	0.978795
REL_MUT	0.950142	0.994894	0.987954	0.458621	0.973188	0.985064	0.972628	0.868623	0.978263	0.990825	0.966031	0.986803	0.920954	0.936647	0.986803	0.98745	0.863937	0.736354	0.898111	0.838177	NA	0.984738	0.931981	0.329044	0.986957	0.968721	0.978795
RET_MUT	0.950142	0.994894	0.992778	0.340577	0.973188	0.995848	0.972628	0.868623	0.938185	0.770922	0.909255	0.805384	0.865094	0.784198	0.805384	0.938458	0.962505	0.845463	0.353785	0.826008	0.995456	0.984738	0.929198	0.727886	0.986957	0.968721	0.815051
ROBO1_MUT	0.791779	0.798305	0.987954	0.907598	0.973188	0.985064	0.857472	0.826853	0.747514	0.990825	0.909255	0.986803	0.532626	0.936647	0.986803	0.935132	0.863937	0.831819	0.972751	0.838177	0.995456	0.999225	0.929198	0.329044	0.986957	0.999496	0.986394
ROBO2_MUT	0.950142	0.994894	0.992778	0.458621	0.973188	0.989069	0.972628	0.868623	0.6814	0.990825	0.921516	0.986803	0.864247	0.936647	0.986803	0.982941	0.962505	0.974013	0.898111	0.838177	0.932922	0.984738	0.929198	0.876869	0.995451	0.968721	0.924215
ROS1_MUT	0.72391	0.752825	0.987954	0.458621	0.973188	0.973665	0.542664	0.999154	0.0704706	0.408882	0.221738	0.108854	0.398414	0.414207	0.108854	0.0479324	0.935612	0.920426	0.888101	0.809007	0.940797	0.984738	0.929198	0.918097	0.986957	0.968721	0.978795
RPTOR_MUT	0.801603	0.994894	0.987954	0.913196	0.973188	0.985064	0.972628	0.999154	0.943295	0.770922	0.966031	0.127713	0.559763	0.928302	0.127713	0.954715	0.9966	0.994274	0.99113	0.992462	0.957119	0.659088	0.929198	0.976407	0.914816	0.587287	0.924215
SEMA3E_MUT	0.950142	0.994894	0.992778	0.907598	0.973188	0.998449	0.972628	0.868623	0.978263	0.770922	0.921516	0.805384	0.920954	0.928302	0.805384	0.954715	0.9966	0.994274	0.99113	0.992462	0.995456	0.984738	0.929198	0.976407	0.986957	0.968721	0.622325
SETBP1_MUT	0.950142	0.994894	0.987954	0.968933	0.973188	0.985064	0.972628	0.868623	0.815557	0.990825	0.921516	0.986803	0.532626	0.961487	0.986803	0.982941	0.79841	0.736354	0.99113	0.978363	0.932922	0.984738	0.929198	0.8553	0.956915	0.968721	0.978795
SETD2_MUT	0.882291	0.824327	0.987954	0.913196	0.973188	0.985064	0.972628	0.999154	0.976655	0.884999	0.940441	0.805384	0.799223	0.961487	0.805384	0.735849	0.9966	0.994274	0.901198	0.946023	0.953443	0.984738	0.929198	0.976407	0.986957	0.968721	0.978795
SF3B1_MUT	0.884535	0.991509	0.987954	0.464491	0.973188	0.985064	0.972628	0.270053	0.938185	0.990825	0.966031	0.986803	0.799223	0.936647	0.986803	0.98745	0.887429	0.736354	0.99113	0.838177	0.995456	0.988467	0.929198	0.727886	0.986957	0.994232	0.978795
SLIT2_MUT	0.913624	0.994894	0.987954	0.618774	0.973188	0.985064	0.736131	0.868623	0.664064	0.770922	0.739907	0.77597	0.845761	0.784198	0.77597	0.889096	0.863937	0.851951	0.898111	0.992462	0.932922	0.962627	0.929198	0.876869	0.986957	0.943852	0.986394
SMARCA4_MUT	0.482882	0.251583	0.00359369	0.907598	0.000141851	0.000319429	3.69556e-05	0.39663	0.333785	0.884999	0.433449	0.63928	0.559763	0.459484	0.63928	0.24961	0.211711	0.290879	0.99113	0.992462	0.932922	0.714979	0.929198	0.499972	0.236937	0.702965	0.966049
SYK_MUT	0.950142	0.798305	0.987954	0.458621	0.973188	0.985064	0.857472	0.868623	0.00385913	0.884999	0.173656	0.805384	0.489423	0.00254403	0.805384	0.70574	0.423611	0.333009	0.00133186	0.53302	0.799522	0.984738	0.929198	0.876869	0.986957	0.968721	0.924215
TBX22_MUT	0.913624	0.846572	0.987954	0.913491	0.973188	0.985064	0.948697	0.868623	0.938185	0.990825	0.940441	0.986803	0.783732	0.936647	0.986803	0.954715	0.9966	0.994274	0.99113	0.838177	0.995456	0.988467	0.929198	0.976407	0.986957	0.994232	0.978795
TET2_MUT	0.913624	0.991509	0.987954	0.913196	0.973188	0.992963	0.972628	0.826853	0.938185	0.884999	0.966031	0.77597	0.884408	0.961487	0.77597	0.982941	0.839294	0.974013	0.99113	0.946023	0.932922	0.962627	0.929198	0.976407	0.986957	0.931812	0.978795
TGFBR2_MUT	0.558371	0.329268	0.0318376	0.602047	1.22978e-05	0.000350213	1.80098e-06	0.748608	0.0926233	0.990825	0.226831	0.86086	0.783732	0.936647	0.86086	0.0101815	0.283556	0.0494278	0.633307	0.00217612	0.91932	0.962627	0.929198	0.0515037	0.00362162	0.931812	0.924215
TP53_MUT	0.482882	0.738475	0.953701	0.618774	0.973188	0.973665	0.688155	0.39663	0.52687	0.837013	0.433449	0.713919	0.334478	0.376473	0.713919	0.670179	0.9966	0.995762	0.353785	0.826008	0.932922	0.988467	0.929198	0.976407	0.995451	0.994232	0.978795
TSC1_MUT	0.950142	0.00982244	0.987954	0.132556	0.973188	0.985064	0.972628	0.868623	0.398925	0.990825	0.909255	0.938821	0.66822	0.00254403	0.938821	0.0424325	0.863937	0.851951	0.793496	0.00217612	0.995456	0.988467	0.929198	0.92682	0.986957	0.994232	0.978795
TSC2_MUT	0.783705	0.798305	0.987954	0.907598	0.973188	0.973665	0.736131	0.754556	0.6814	0.736658	0.173656	0.232135	0.510929	0.91462	0.232135	0.24961	0.670124	0.392698	0.295724	0.992462	0.932922	0.810172	0.929198	0.680115	0.846699	0.774828	0.978795
TSHR_MUT	0.84831	0.798305	0.987954	0.602047	0.973188	0.973665	0.736131	0.868623	0.0361762	0.736658	0.221738	0.27004	0.334478	0.376473	0.27004	0.36086	0.85308	0.845463	0.898111	0.838177	0.932922	0.984738	0.929198	0.876869	0.986957	0.968721	0.986394
WISP3_MUT	0.950142	0.994894	0.987954	0.458621	0.973188	0.985064	0.972628	0.868623	0.938185	0.884999	0.940441	0.905163	0.929823	0.961487	0.905163	0.982941	0.962505	0.851951	0.699123	0.838177	0.995526	0.997731	0.931981	0.876869	0.986957	0.997296	NA
WT1_MUT	0.950142	0.991509	0.981023	0.0220652	0.973188	0.973665	0.927357	0.999154	0.664064	0.990825	0.921516	0.986803	0.532626	0.961487	0.986803	0.889096	0.9966	0.974013	0.696424	0.826008	0.995456	0.962627	0.929198	0.976407	0.956915	0.931812	0.924215
AKT1_MUT	NA	NA	NA	NA	NA	NA	NA	NA	NA	NA	NA	NA	NA	NA	NA	NA	0.9966	0.974013	0.99113	0.992462	0.953443	0.984738	0.929198	0.976407	0.986957	0.968721	NA
AXIN1_MUT	NA	NA	NA	NA	NA	NA	NA	NA	NA	NA	NA	NA	NA	NA	NA	NA	0.358785	0.830246	0.888101	0.0157138	0.995456	0.984738	0.929198	0.876869	0.986957	0.968721	NA
BRCA2_MUT	NA	NA	NA	NA	NA	NA	NA	NA	NA	NA	NA	NA	NA	NA	NA	NA	0.9966	0.974013	0.99113	0.992462	0.953443	0.984738	0.929198	0.976407	0.986957	0.968721	NA
CTCF_MUT	NA	NA	NA	NA	NA	NA	NA	NA	NA	NA	NA	NA	NA	NA	NA	NA	0.863937	0.851951	0.888101	0.826008	0.932922	0.0897146	0.929198	0.876869	0.899564	0.286476	NA
EPHB6_MUT	NA	NA	NA	NA	NA	NA	NA	NA	NA	NA	NA	NA	NA	NA	NA	NA	0.9966	0.994274	0.901198	0.826008	NA	0.988467	0.931981	0.976407	0.986957	0.997296	NA
ETV1_MUT	NA	NA	NA	NA	NA	NA	NA	NA	NA	NA	NA	NA	NA	NA	NA	NA	0.668608	0.845463	0.854501	0.593883	0.932922	0.962627	0.929198	0.876869	0.846699	0.931812	NA
NOTCH3_MUT	NA	NA	NA	NA	NA	NA	NA	NA	NA	NA	NA	NA	NA	NA	NA	NA	0.9966	0.994274	0.901198	0.826008	NA	0.988467	0.931981	0.976407	0.986957	0.997296	NA
PRSS8_MUT	NA	NA	NA	NA	NA	NA	NA	NA	NA	NA	NA	NA	NA	NA	NA	NA	0.283556	0.734108	0.888101	0.838177	0.995456	0.962627	0.929198	0.876869	0.986957	0.943852	NA
RAF1_MUT	NA	NA	NA	NA	NA	NA	NA	NA	NA	NA	NA	NA	NA	NA	NA	NA	0.962505	0.920426	0.696424	1.04786e-15	0.953443	0.988467	0.929198	0.918097	0.986957	0.994232	NA
RUNX1T1_MUT	NA	NA	NA	NA	NA	NA	NA	NA	NA	NA	NA	NA	NA	NA	NA	NA	0.880142	0.851951	0.99113	0.838177	0.932922	0.962627	0.929198	0.876869	0.986957	0.943852	NA
SPEN_MUT	NA	NA	NA	NA	NA	NA	NA	NA	NA	NA	NA	NA	NA	NA	NA	NA	0.978271	0.974013	0.548591	0.413507	0.953443	0.988467	0.929198	0.976407	0.995451	0.994232	NA
USP9X_MUT	NA	NA	NA	NA	NA	NA	NA	NA	NA	NA	NA	NA	NA	NA	NA	NA	0.848104	0.926626	0.99113	0.992462	0.995456	0.984738	0.929198	0.939477	0.986957	0.968721	NA
WHSC1L1_MUT	NA	NA	NA	NA	NA	NA	NA	NA	NA	NA	NA	NA	NA	NA	NA	NA	0.211711	0.533923	0.99113	0.999101	NA	0.984738	0.929198	0.976407	0.986957	0.968721	NA
